# Supplementary material for: 2,4-Bis(2-bromo­phen­yl)-3-aza­bicyclo­[3.3.1]nonan-9-one
Source: Acta Crystallogr Sect E Struct Rep Online. 2008 Nov 20;64(Pt 12):o2385. doi: 10.1107/S1600536808037501 (PMC2959882; doi:10.1107/S1600536808037501)
Supplement: Supplementary file 2 [file e-64-o2385-Isup2.hkl]

# 
# h,k,l, Fc-squared, Fo-squared, sigma(Fo-squared) and status flag 
# 
data_I
_shelx_title ' new in P-1' 
_shelx_refln_list_code          4 
_shelx_F_calc_maximum      208.26 
_exptl_crystal_F_000       448.00 
_reflns_d_resolution_high  0.7496 
 
loop_ 
 _symmetry_equiv_pos_as_xyz 
 'x, y, z' 
 '-x, -y, -z' 
 
_cell_length_a     7.8389 
_cell_length_b    10.5770 
_cell_length_c    11.0274 
_cell_angle_alpha 101.099 
_cell_angle_beta   93.725 
_cell_angle_gamma  97.399 
 
_shelx_F_squared_multiplier     1.000 
 
loop_ 
 _refln_index_h 
 _refln_index_k 
 _refln_index_l 
 _refln_F_squared_calc 
 _refln_F_squared_meas 
 _refln_F_squared_sigma 
 _refln_observed_status 
   1   0   0     1857.94     1944.70     45.48 o 
   2   0   0        4.88        3.17      1.29 o 
   3   0   0       20.36       21.90      1.34 o 
   4   0   0      828.39      891.81     11.99 o 
   5   0   0     1710.24     1679.03     21.97 o 
   6   0   0     2705.65     2688.48     34.76 o 
   7   0   0     1106.05     1094.48     21.92 o 
   8   0   0       24.14       27.56      5.92 o 
  10   0   0       42.77       50.02      4.38 o 
  -8   1   0       27.85       22.76      5.92 o 
  -7   1   0        1.04        1.58      4.88 o 
  -6   1   0      371.57      366.64     11.46 o 
  -5   1   0     2439.38     2356.74     53.94 o 
  -2   1   0     1057.86     1094.65     19.01 o 
  -1   1   0      510.32      485.98      5.86 o 
   0   1   0      336.13      326.33      3.94 o 
   1   1   0     1151.42     1221.59     10.32 o 
   2   1   0    16063.20    15872.88    133.11 o 
   3   1   0     2452.99     2555.32     28.53 o 
   4   1   0      269.10      284.64      4.53 o 
   5   1   0       24.30       22.24      1.73 o 
   6   1   0      793.59      801.29      9.47 o 
   7   1   0      170.24      165.94      3.27 o 
   8   1   0      509.79      493.69      9.62 o 
   9   1   0      239.32      216.89      4.53 o 
  10   1   0       16.57       16.51      4.92 o 
  -8   2   0      742.42      779.51     21.47 o 
  -7   2   0      349.22      366.72     12.01 o 
  -5   2   0       39.02       32.52      3.38 o 
  -4   2   0     1775.89     1816.49     28.73 o 
  -3   2   0     8057.48     8210.06    128.65 o 
  -2   2   0    10960.42    10858.22    119.97 o 
  -1   2   0      712.70      768.26      8.76 o 
   0   2   0       29.54       33.42      0.89 o 
   1   2   0      387.73      388.67      3.56 o 
   2   2   0     1700.65     1686.51     13.13 o 
   3   2   0     5131.40     5075.72     55.36 o 
   4   2   0     5300.94     5442.56     59.35 o 
   5   2   0      648.54      652.18     10.68 o 
   6   2   0        2.46        0.41      1.99 o 
   7   2   0      402.85      388.82      6.41 o 
   8   2   0      330.12      328.41      7.58 o 
   9   2   0      172.98      173.43      4.88 o 
  10   2   0       19.04       22.09      5.67 o 
  -8   3   0      395.70      403.28     14.26 o 
  -7   3   0     1147.18     1110.96     25.39 o 
  -6   3   0     1246.91     1229.52     19.81 o 
  -5   3   0      550.09      573.08      9.92 o 
  -4   3   0       79.85       87.26      3.29 o 
  -3   3   0      878.88      869.90      9.97 o 
  -2   3   0     2445.81     2364.88     26.16 o 
  -1   3   0     7846.27     7598.07     61.37 o 
   0   3   0     4135.55     4172.94     31.30 o 
   1   3   0     2216.40     2227.66     19.89 o 
   2   3   0     1197.25     1300.31     11.16 o 
   3   3   0     1473.42     1559.17     15.78 o 
   4   3   0      827.98      824.47      9.96 o 
   5   3   0     2864.17     2783.37     30.99 o 
   6   3   0      311.99      293.09      7.05 o 
   7   3   0       17.80       11.56      2.77 o 
   8   3   0        0.32        4.18      3.10 o 
   9   3   0       59.11       63.03      3.91 o 
  -8   4   0        9.55        2.00      3.63 o 
  -7   4   0        3.83        1.67      3.79 o 
  -6   4   0      872.81      885.88     15.05 o 
  -5   4   0     2756.97     2763.49     43.42 o 
  -4   4   0     1227.37     1297.09     21.12 o 
  -3   4   0      939.52     1055.15     14.18 o 
  -2   4   0       12.31       10.19      1.26 o 
  -1   4   0     4933.01     5070.37     51.08 o 
   0   4   0     5536.11     5362.22     42.43 o 
   1   4   0     9790.54     9934.54     97.40 o 
   2   4   0      146.83      184.65      3.10 o 
   3   4   0       98.43      113.02      2.41 o 
   4   4   0      125.19      125.69      3.58 o 
   5   4   0     1208.29     1200.01     14.37 o 
   6   4   0      284.23      292.61      5.47 o 
   7   4   0      251.12      234.20      6.09 o 
   8   4   0       59.81       58.73      4.06 o 
   9   4   0        2.93        5.23      4.04 o 
  -9   5   0      259.04      241.87      8.63 o 
  -8   5   0       38.70       43.19      4.96 o 
  -7   5   0       81.20       77.16      4.04 o 
  -6   5   0       78.33       82.79      3.95 o 
  -5   5   0     1444.24     1437.63     23.67 o 
  -4   5   0     2382.34     2472.04     39.34 o 
  -3   5   0     2010.63     1958.40     22.46 o 
  -2   5   0     3023.81     3368.57     33.86 o 
  -1   5   0      206.84      234.57      3.70 o 
   0   5   0      303.23      279.68      3.93 o 
   1   5   0     2242.37     2211.86     21.18 o 
   2   5   0     2578.70     2553.60     25.85 o 
   3   5   0     1768.30     1805.38     17.14 o 
   4   5   0       87.81       87.77      3.44 o 
   5   5   0       73.46       70.93      3.13 o 
   6   5   0       35.92       42.93      3.95 o 
   7   5   0      317.39      336.16      6.61 o 
   8   5   0      111.05      112.88      5.16 o 
   9   5   0      203.28      213.56     13.63 o 
  -9   6   0      140.21      149.74      8.67 o 
  -8   6   0      401.90      399.57     12.92 o 
  -7   6   0      118.05      111.51      5.42 o 
  -6   6   0      119.85      131.10      5.95 o 
  -5   6   0      216.04      199.44      6.43 o 
  -4   6   0      764.36      780.81     11.53 o 
  -3   6   0     1748.00     1708.00     20.06 o 
  -2   6   0     1036.93      929.01     11.67 o 
  -1   6   0      663.32      685.01      6.83 o 
   0   6   0       28.14       25.57      1.48 o 
   1   6   0       46.11       38.74      1.65 o 
   2   6   0      419.93      382.30     15.04 o 
   3   6   0     1219.85     1232.95     15.26 o 
   4   6   0     1041.31     1058.79     12.12 o 
   5   6   0      156.87      170.80      5.22 o 
   6   6   0        3.05        1.03      3.27 o 
   7   6   0        0.08        0.82      5.22 o 
   8   6   0       91.67       95.38     10.00 o 
  -9   7   0        0.60        1.29      6.13 o 
  -8   7   0       43.04       68.99      7.25 o 
  -7   7   0      369.06      397.66      9.86 o 
  -6   7   0      158.61      160.88      6.94 o 
  -5   7   0       48.20       48.52      4.52 o 
  -4   7   0       84.57       81.67      3.41 o 
  -3   7   0       34.72       35.83      3.72 o 
  -2   7   0      485.17      476.85      7.29 o 
  -1   7   0     1432.32     1414.52     12.95 o 
   0   7   0     1725.31     1651.71     14.90 o 
   1   7   0       79.82       85.69      2.28 o 
   2   7   0        5.24       10.31      2.82 o 
   3   7   0        0.28        4.57      3.10 o 
   4   7   0      131.62      136.30      4.44 o 
   5   7   0      460.01      443.37     14.99 o 
   6   7   0      103.34      118.60      7.07 o 
   7   7   0       11.51       14.55      9.17 o 
   8   7   0       18.49        9.80      9.50 o 
  -9   8   0        1.04       -2.50      7.17 o 
  -8   8   0       53.36       47.82      7.42 o 
  -7   8   0       43.67       51.19      5.92 o 
  -6   8   0      149.68      190.52      7.95 o 
  -5   8   0      965.62     1015.61     18.94 o 
  -4   8   0      443.81      407.56      8.19 o 
  -3   8   0       47.99       52.30      3.18 o 
  -2   8   0      264.63      263.08      5.59 o 
  -1   8   0      170.21      168.95      4.28 o 
   0   8   0     1821.49     1847.77     17.99 o 
   1   8   0      899.64      876.71     10.16 o 
   2   8   0        7.81        6.79      2.88 o 
   3   8   0        1.75       -0.22      3.50 o 
   4   8   0        9.14        3.83      3.83 o 
   5   8   0        1.90        0.86      5.89 o 
   6   8   0       69.89       88.75     10.17 o 
   7   8   0        7.77        7.96      9.46 o 
  -8   9   0        4.25        4.71      8.17 o 
  -7   9   0       91.57       77.79      9.05 o 
  -6   9   0       42.58       41.58      5.66 o 
  -5   9   0        0.66       -1.95      4.87 o 
  -4   9   0      728.29      730.25     12.46 o 
  -3   9   0      610.77      624.31      9.52 o 
  -2   9   0        2.69        1.01      2.66 o 
  -1   9   0       10.29        9.92      2.16 o 
   0   9   0      435.89      432.82      6.82 o 
   1   9   0        1.59        0.37      3.56 o 
   2   9   0      117.53      119.60      6.17 o 
   3   9   0      125.63      124.79      8.69 o 
   4   9   0       40.30       37.07      6.18 o 
   5   9   0       10.56       13.05      9.25 o 
   6   9   0       11.52        9.55     10.00 o 
  -8  10   0      113.89      127.06     11.30 o 
  -7  10   0      177.85      196.05     13.92 o 
  -6  10   0        0.18       -2.33      8.05 o 
  -5  10   0       49.32       51.11      8.05 o 
  -4  10   0       56.72       46.72      5.75 o 
  -3  10   0       48.89       61.62      6.03 o 
  -2  10   0      177.44      179.06     13.11 o 
  -1  10   0       36.49       38.99      4.48 o 
   0  10   0      141.74      129.23      9.67 o 
   1  10   0       98.48      101.08      6.63 o 
   2  10   0       22.97       24.42      5.65 o 
   3  10   0       57.70       55.92      5.86 o 
   4  10   0       62.34       68.73      6.92 o 
   5  10   0        1.15        5.59      9.17 o 
   6  10   0        2.71       -4.38     10.88 o 
  -7  11   0        1.61       -0.46      9.21 o 
  -6  11   0      104.22      118.56     11.13 o 
  -5  11   0        8.11       -4.09      8.92 o 
  -4  11   0        0.77       -5.95      5.95 o 
  -3  11   0      145.38      148.28      7.47 o 
  -2  11   0        7.95       -0.50      7.71 o 
  -1  11   0       25.40       27.05      5.92 o 
   0  11   0       76.08       81.54      7.63 o 
   1  11   0        9.22       10.71      7.09 o 
   2  11   0       17.76       18.22      7.92 o 
   3  11   0        2.67       -2.46      8.13 o 
   4  11   0       35.57       44.73      8.88 o 
  -6  12   0        2.16        7.96     10.09 o 
  -5  12   0       10.83        4.00     10.09 o 
  -4  12   0       28.24       26.41      6.70 o 
  -1  12   0       15.76       14.84      5.54 o 
   0  12   0        1.18        4.17      6.75 o 
   1  12   0        7.07        5.84      7.55 o 
   2  12   0        7.09        6.29      8.21 o 
   3  12   0      108.80      122.77     10.42 o 
   0  13   0       91.19       82.92      8.59 o 
   1  13   0        4.12        1.04      8.13 o 
   2  13   0        7.49       13.26      8.88 o 
  -2 -13   1      134.50      148.41     11.34 o 
  -1 -13   1       15.81       22.34      8.30 o 
   0 -13   1       51.33       50.23      7.75 o 
   4 -13   1        1.82       -1.29      9.80 o 
   5 -13   1       27.17        7.00     11.30 o 
  -4 -12   1      155.93      180.96     14.34 o 
  -3 -12   1       85.05       84.12      9.63 o 
  -2 -12   1      206.52      202.35     12.96 o 
  -1 -12   1      196.75      189.43     12.05 o 
   0 -12   1      159.99      182.92     11.42 o 
   1 -12   1       61.31       63.86      6.17 o 
   3 -12   1       67.59       66.76     16.80 o 
   4 -12   1      231.61      224.34     10.29 o 
   5 -12   1      143.21      152.87     12.55 o 
   6 -12   1       46.01       57.86     11.26 o 
  -5 -11   1       86.23       72.70     11.34 o 
  -4 -11   1       73.96       90.34      9.96 o 
  -3 -11   1      108.27      118.72      9.88 o 
  -2 -11   1       67.61       70.49      8.50 o 
  -1 -11   1       84.96       78.16      7.84 o 
   0 -11   1      616.96      632.98     19.30 o 
   1 -11   1      382.45      411.79     13.72 o 
   2 -11   1       72.51       84.62     10.09 o 
   3 -11   1        8.06        7.70      5.57 o 
   4 -11   1       25.91       18.66      5.95 o 
   5 -11   1      157.14      161.08     11.76 o 
   6 -11   1      199.90      196.97     14.26 o 
  -6 -10   1       27.83       39.60     11.21 o 
  -5 -10   1      210.25      228.07     16.17 o 
  -4 -10   1      323.41      372.45     11.98 o 
  -3 -10   1      418.58      403.88     11.51 o 
  -2 -10   1      188.00      189.08     11.40 o 
  -1 -10   1       91.52       97.84      6.14 o 
   0 -10   1      311.94      309.90      7.80 o 
   1 -10   1      638.88      660.47     13.83 o 
   2 -10   1     1046.19     1046.14     20.41 o 
   3 -10   1      644.00      633.18     14.55 o 
   4 -10   1        7.78       13.04      5.27 o 
   5 -10   1        5.88        2.58      7.92 o 
   6 -10   1       11.83        5.67      8.25 o 
  -7  -9   1      134.13      130.65     12.42 o 
  -6  -9   1       90.11       92.00     11.30 o 
  -5  -9   1      136.37      135.07      8.26 o 
  -4  -9   1      316.38      314.07      8.70 o 
  -3  -9   1      784.93      787.86     16.34 o 
  -2  -9   1     1085.04     1031.67     21.78 o 
  -1  -9   1     1271.20     1250.92     18.61 o 
   0  -9   1      111.77      115.30      3.33 o 
   1  -9   1      990.27      983.32     11.62 o 
   2  -9   1      274.49      266.02      6.25 o 
   3  -9   1      522.34      564.07     10.52 o 
   4  -9   1      474.71      511.86      9.82 o 
   5  -9   1      156.28      168.24      8.14 o 
   6  -9   1        7.60        9.45      5.03 o 
  -7  -8   1      146.54      139.15     12.21 o 
  -6  -8   1      213.84      206.10     13.67 o 
  -5  -8   1      401.04      389.70     13.84 o 
  -4  -8   1       39.42       43.00      4.35 o 
  -3  -8   1      636.09      628.28     11.05 o 
  -2  -8   1      874.25      886.63     16.08 o 
  -1  -8   1     1060.85     1013.15     16.34 o 
   0  -8   1      363.61      356.35      5.30 o 
   1  -8   1      492.98      485.56      6.18 o 
   2  -8   1        0.39       -2.87      2.87 o 
   3  -8   1      137.39      119.35      4.16 o 
   4  -8   1      543.59      543.28      9.72 o 
   5  -8   1     1661.14     1686.05     45.42 o 
   6  -8   1       73.50       92.70      5.63 o 
   7  -8   1       18.71       15.17      6.80 o 
   8  -8   1       32.08       38.94      7.67 o 
   9  -8   1        0.14        1.63      7.00 o 
  -8  -7   1      134.16      127.31     11.42 o 
  -7  -7   1      107.70       97.80     10.51 o 
  -6  -7   1      520.95      580.72     34.83 o 
  -5  -7   1      639.73      681.92     12.09 o 
  -4  -7   1      537.97      542.71     11.40 o 
  -3  -7   1      248.97      229.19      5.31 o 
  -2  -7   1      109.57       98.21      5.24 o 
  -1  -7   1      834.39      851.50      8.43 o 
   0  -7   1     2913.10     2926.89     25.40 o 
   1  -7   1     4844.12     4657.84     40.15 o 
   2  -7   1      500.79      487.91      7.34 o 
   3  -7   1       12.71       16.15      2.36 o 
   4  -7   1        1.03       -0.91      2.49 o 
   5  -7   1      638.56      590.65     12.28 o 
   6  -7   1      739.93      746.42     14.56 o 
   7  -7   1      363.51      395.53     14.17 o 
   8  -7   1       97.20      109.05      8.00 o 
   9  -7   1       32.05       24.14      6.46 o 
  -8  -6   1       69.19       57.61      9.05 o 
  -7  -6   1       47.95       50.80      8.55 o 
  -6  -6   1      164.51      153.55      5.70 o 
  -5  -6   1      347.93      347.07      7.72 o 
  -4  -6   1     2355.94     2314.07     27.23 o 
  -3  -6   1     1314.99     1296.66     15.92 o 
  -2  -6   1      518.18      494.01      7.19 o 
  -1  -6   1        7.81       14.07      1.53 o 
   0  -6   1       89.48       98.03      2.45 o 
   1  -6   1     1929.91     1890.66     19.42 o 
   2  -6   1     3773.45     3708.69     41.93 o 
   3  -6   1     2457.66     2425.55     27.83 o 
   4  -6   1       58.04       60.29      2.42 o 
   5  -6   1      778.56      787.25     14.58 o 
   6  -6   1        0.00        6.59      4.67 o 
   7  -6   1      133.98      118.81      8.84 o 
   8  -6   1      239.84      239.78     10.59 o 
   9  -6   1      108.08      118.98      8.84 o 
  -9  -5   1      116.22      114.17      6.84 o 
  -8  -5   1      263.70      280.05      9.37 o 
  -7  -5   1      347.11      338.54      7.69 o 
  -6  -5   1      104.01      105.62      4.36 o 
  -5  -5   1        1.87        3.76      3.05 o 
  -4  -5   1      222.86      205.12      4.35 o 
  -3  -5   1     2624.68     2688.63     35.69 o 
  -2  -5   1     5839.25     5847.29     52.71 o 
  -1  -5   1     2327.24     2174.73     46.45 o 
   0  -5   1      411.04      410.02      4.16 o 
   1  -5   1     1600.50     1696.15     17.75 o 
   2  -5   1      438.02      482.43      5.92 o 
   3  -5   1     1138.27     1160.85     13.74 o 
   4  -5   1     2281.40     2313.06     36.96 o 
   5  -5   1      759.40      776.18     13.85 o 
   6  -5   1      239.94      242.91      9.50 o 
   7  -5   1       67.38       77.41      5.71 o 
   8  -5   1        0.33        2.00      4.92 o 
   9  -5   1       92.85       88.08      5.67 o 
  -9  -4   1        2.82       -0.66      4.93 o 
  -8  -4   1      131.28      124.28      5.94 o 
  -7  -4   1     1118.16     1075.60     15.32 o 
  -6  -4   1     1279.64     1235.49     14.92 o 
  -5  -4   1      122.52      123.48      4.74 o 
  -4  -4   1      530.20      519.05      7.06 o 
  -3  -4   1      526.69      604.20      7.80 o 
  -2  -4   1       38.12       74.42      1.76 o 
  -1  -4   1     4686.54     4523.34     44.77 o 
   0  -4   1     5279.06     5159.04     41.34 o 
   1  -4   1     1350.29     1360.24     14.24 o 
   2  -4   1      374.63      426.36      5.03 o 
   3  -4   1      114.01      110.64      3.11 o 
   4  -4   1      393.16      391.38      7.69 o 
   5  -4   1      872.80      835.03     14.30 o 
   6  -4   1     1627.73     1592.74     36.27 o 
   7  -4   1        3.87       11.51      4.13 o 
   8  -4   1        0.73        1.99      3.57 o 
  -9  -3   1       38.15       42.56      3.67 o 
  -8  -3   1       45.85       37.01      3.28 o 
  -7  -3   1       32.77       25.69      2.91 o 
  -6  -3   1       37.34       31.46      2.70 o 
  -5  -3   1     3072.52     3050.43     33.85 o 
  -4  -3   1     1982.67     1921.96     21.61 o 
  -3  -3   1       14.23       20.96      1.46 o 
  -2  -3   1      422.32      428.90      4.40 o 
  -1  -3   1        3.38        8.60      0.93 o 
   0  -3   1     2410.93     2427.92     19.65 o 
   1  -3   1     4351.68     4308.60     34.65 o 
   2  -3   1     3221.49     3269.54     35.92 o 
   3  -3   1       89.13       98.21      4.57 o 
   4  -3   1      694.38      739.19     12.35 o 
   5  -3   1        1.23        1.50      2.75 o 
   6  -3   1      528.45      527.18     13.13 o 
   7  -3   1      171.44      162.52      5.20 o 
   8  -3   1        2.60        2.61      3.25 o 
 -10  -2   1       34.94       29.56      4.79 o 
  -9  -2   1      177.84      178.03      4.74 o 
  -8  -2   1      110.72      105.84      4.00 o 
  -7  -2   1        0.17        0.23      2.20 o 
  -6  -2   1       26.60       20.67      2.10 o 
  -5  -2   1       68.50       58.63      1.90 o 
  -4  -2   1      834.57      788.09      8.19 o 
  -3  -2   1     5867.44     5918.07     52.46 o 
  -2  -2   1     2558.73     2592.10     19.97 o 
  -1  -2   1       56.38       52.93      1.12 o 
   0  -2   1     1847.18     1864.11     23.85 o 
   1  -2   1     8464.65     8513.11     78.79 o 
   2  -2   1     2182.80     2265.37     25.01 o 
   3  -2   1     1642.28     1569.97     29.79 o 
   4  -2   1      297.78      302.73      7.67 o 
   5  -2   1      169.16      164.50      5.09 o 
   6  -2   1       59.49       57.75      4.06 o 
   7  -2   1        9.22        7.99      2.38 o 
   8  -2   1      441.90      422.58     14.55 o 
  10  -2   1        0.96        5.54      3.59 o 
 -10  -1   1        5.70       10.17      4.75 o 
  -9  -1   1       14.14       10.67      3.84 o 
  -8  -1   1      439.53      404.09      6.13 o 
  -7  -1   1      400.21      412.31      8.98 o 
  -6  -1   1      380.16      382.23      6.13 o 
  -5  -1   1      226.47      221.39      4.05 o 
  -4  -1   1      141.30      171.07      3.17 o 
  -3  -1   1     1952.56     2099.58     33.32 o 
  -2  -1   1     4048.15     4003.40     39.97 o 
  -1  -1   1     5319.13     5178.40     57.17 o 
   0  -1   1      556.02      575.51     11.81 o 
   1  -1   1     2154.54     2123.28     33.32 o 
   2  -1   1     2066.71     2049.82     26.56 o 
   3  -1   1      233.07      226.19      5.75 o 
   4  -1   1     2129.20     2199.36     35.03 o 
   5  -1   1      562.34      560.08      9.86 o 
   6  -1   1      167.98      184.65      4.66 o 
   7  -1   1       57.08       61.40      2.61 o 
   8  -1   1       69.98       72.70      7.38 o 
   9  -1   1        0.60        1.46      3.08 o 
  10  -1   1       58.46       50.90      4.38 o 
  -8   0   1       23.15       19.47      5.46 o 
  -7   0   1      153.49      157.99      7.71 o 
  -6   0   1      506.66      530.80     14.26 o 
  -5   0   1      489.82      472.60      8.36 o 
  -4   0   1      427.92      500.62     12.46 o 
  -3   0   1       26.25       24.24      1.29 o 
  -2   0   1        7.05        9.55      0.96 o 
  -1   0   1     3222.38     3267.37     43.93 o 
   0   0   1     3697.99     3219.23     67.68 o 
   1   0   1     4016.31     3917.34     35.91 o 
   2   0   1      703.64      698.44      8.11 o 
   3   0   1     1770.93     1746.79     27.83 o 
   4   0   1       70.98       72.28      2.77 o 
   5   0   1      818.56      875.27     11.87 o 
   6   0   1      494.88      479.84      9.18 o 
   7   0   1       25.39       19.48      1.61 o 
   8   0   1      142.66      145.24      3.32 o 
   9   0   1       92.70       86.67      4.12 o 
  10   0   1        0.78        3.04      4.50 o 
  -8   1   1        4.51        5.96      5.29 o 
  -7   1   1      255.08      251.50      9.67 o 
  -6   1   1      130.43      117.02      6.25 o 
  -5   1   1      688.71      638.52     15.97 o 
  -3   1   1       23.52       26.16      1.23 o 
  -2   1   1     4509.45     4611.30     53.61 o 
  -1   1   1       23.38       32.12      0.73 o 
   0   1   1      658.64      647.32      6.90 o 
   1   1   1     9485.29     9530.27     70.82 o 
   2   1   1     1992.33     1980.25     17.93 o 
   3   1   1       13.71       11.92      0.91 o 
   4   1   1     1633.97     1630.70     18.21 o 
   5   1   1      802.41      789.65      9.32 o 
   6   1   1      102.92      101.02      2.74 o 
   7   1   1       10.92       12.61      2.09 o 
   8   1   1       52.83       48.53      3.15 o 
   9   1   1        6.94        5.45      2.62 o 
  10   1   1       46.22       48.65      3.93 o 
  -8   2   1        2.36        7.55      5.50 o 
  -7   2   1        0.41        1.75      4.50 o 
  -5   2   1      221.19      203.41      4.05 o 
  -4   2   1      126.81      105.09      2.77 o 
  -3   2   1     3258.77     3349.90     52.10 o 
  -2   2   1      656.17      667.51      7.70 o 
  -1   2   1      939.85      919.80      7.96 o 
   0   2   1     9994.67     9587.92     80.77 o 
   1   2   1     1058.87     1023.06      8.27 o 
   2   2   1      999.69     1061.41      9.07 o 
   3   2   1       44.28       58.66      1.80 o 
   4   2   1      145.98      153.17      2.73 o 
   5   2   1      148.33      147.56      2.95 o 
   6   2   1     1558.51     1534.88     17.63 o 
   7   2   1      137.97      134.84      5.17 o 
   8   2   1        1.27        0.00      2.84 o 
   9   2   1       11.15       11.67      3.19 o 
  -8   3   1      294.96      292.98     11.42 o 
  -7   3   1      525.67      508.69      8.83 o 
  -6   3   1        1.39       -1.95      2.00 o 
  -5   3   1      484.58      475.36      8.46 o 
  -4   3   1     3536.78     3650.42     56.70 o 
  -3   3   1        5.53        4.23      1.27 o 
  -2   3   1     1294.12     1269.49     14.35 o 
  -1   3   1     5631.19     5671.29     42.47 o 
   0   3   1      101.36       99.01      1.55 o 
   1   3   1     4790.12     4807.12     42.96 o 
   2   3   1     6067.68     6267.88     48.49 o 
   3   3   1       70.38       46.94      1.79 o 
   4   3   1      242.33      253.54      4.23 o 
   5   3   1       22.09       21.10      2.09 o 
   6   3   1       69.79       60.49      4.52 o 
   7   3   1       93.68       99.60      4.16 o 
   8   3   1      149.64      150.14      5.20 o 
   9   3   1       65.08       62.64      4.13 o 
  -8   4   1      268.77      244.70      7.75 o 
  -7   4   1      132.55      135.75      4.77 o 
  -6   4   1       50.41       46.31      3.00 o 
  -5   4   1      575.41      582.51     10.51 o 
  -4   4   1        2.79        4.40      2.23 o 
  -3   4   1     1083.29     1046.79     14.12 o 
  -2   4   1     8936.32     9479.87     93.44 o 
  -1   4   1     1504.23     1599.69     15.03 o 
   0   4   1      434.23      434.91      4.55 o 
   1   4   1      458.59      443.80      4.80 o 
   2   4   1      167.84      238.08      2.92 o 
   3   4   1     1669.41     1612.83     15.26 o 
   4   4   1     2266.23     2230.00     24.97 o 
   5   4   1      125.05      119.74      3.82 o 
   6   4   1       53.00       57.47      3.12 o 
   7   4   1      121.79      117.44      4.56 o 
   8   4   1       95.50      102.32      5.57 o 
   9   4   1       43.48       43.76      4.40 o 
  -9   5   1       74.17       70.91      4.71 o 
  -8   5   1       96.83       84.93      4.88 o 
  -7   5   1      617.25      592.53     11.20 o 
  -6   5   1     1800.31     1730.25     28.12 o 
  -5   5   1      113.31      129.34     11.65 o 
  -4   5   1      264.96      250.68      6.36 o 
  -3   5   1      149.19      170.77      3.51 o 
  -2   5   1     1223.51     1182.34     11.41 o 
  -1   5   1     2044.34     1946.23     18.31 o 
   0   5   1     1605.21     1595.34     16.79 o 
   1   5   1      115.53      119.37      2.23 o 
   2   5   1       83.07       93.86      2.58 o 
   3   5   1      568.09      592.21      6.61 o 
   4   5   1      507.33      504.72      6.03 o 
   5   5   1      864.97      869.32     11.37 o 
   6   5   1      108.58      110.93      4.38 o 
   7   5   1       91.28       86.61      4.00 o 
   8   5   1       64.15       62.31      7.16 o 
  -9   6   1        6.11       15.51      5.17 o 
  -8   6   1       18.74       22.23      4.08 o 
  -7   6   1        2.74        2.74      3.85 o 
  -6   6   1      108.41      101.11     10.11 o 
  -5   6   1     1633.78     1636.19     27.15 o 
  -4   6   1      413.98      415.11      7.13 o 
  -3   6   1      808.43      882.57     11.17 o 
  -2   6   1        4.00        1.03      1.76 o 
  -1   6   1      304.90      281.07      3.78 o 
   0   6   1      701.04      692.56      7.53 o 
   1   6   1     1734.03     1716.17     15.29 o 
   2   6   1      510.69      482.06      7.16 o 
   3   6   1      101.37      104.47      2.89 o 
   4   6   1       44.61       49.67      2.47 o 
   5   6   1      316.99      302.41      6.24 o 
   6   6   1      175.58      175.39      6.71 o 
   7   6   1      309.24      310.10      8.28 o 
   8   6   1        7.25        1.07      5.78 o 
  -9   7   1      106.19       97.63      7.55 o 
  -8   7   1        0.32       -4.52      4.52 o 
  -7   7   1      159.16      150.90      6.90 o 
  -6   7   1       74.23       69.65      4.93 o 
  -5   7   1      151.47      152.59      6.51 o 
  -4   7   1     1216.70     1229.06     17.66 o 
  -3   7   1     1121.25     1112.39     12.40 o 
  -2   7   1       69.66       72.75      3.79 o 
  -1   7   1        1.65        1.69      1.36 o 
   0   7   1      254.58      266.26      4.46 o 
   1   7   1     3307.20     3269.77     28.27 o 
   2   7   1      799.15      787.77     20.18 o 
   3   7   1      637.69      637.82      8.87 o 
   4   7   1      281.43      244.48      5.20 o 
   5   7   1        1.91        2.10      3.88 o 
   6   7   1      151.09      172.40      9.18 o 
   7   7   1      102.74      116.43     11.01 o 
  -9   8   1       22.54       30.85      7.38 o 
  -8   8   1      185.95      166.90      8.08 o 
  -7   8   1      193.21      178.50      8.14 o 
  -6   8   1        4.72       11.00      4.71 o 
  -5   8   1        7.21       16.71      4.48 o 
  -4   8   1       50.86       49.88      3.32 o 
  -3   8   1      883.00      896.55     10.77 o 
  -2   8   1     1112.95     1108.85     14.23 o 
  -1   8   1     2351.17     2370.06     24.68 o 
   0   8   1      171.62      178.74      3.97 o 
   1   8   1      786.93      758.29     12.94 o 
   2   8   1      374.99      383.18     12.95 o 
   3   8   1     1240.29     1225.12     18.69 o 
   4   8   1      424.02      462.84     11.44 o 
   5   8   1      177.74      181.09     13.21 o 
   6   8   1       52.28       42.81      9.59 o 
   7   8   1       30.13       30.89     10.09 o 
  -8   9   1       23.87       36.54      6.13 o 
  -7   9   1      374.13      371.66     10.70 o 
  -6   9   1      160.91      162.35      8.04 o 
  -5   9   1      202.55      172.68      8.04 o 
  -4   9   1       12.07        5.78      3.37 o 
  -3   9   1        0.48       -3.23      3.23 o 
  -2   9   1      444.22      450.90     10.61 o 
  -1   9   1     1255.73     1324.69     20.18 o 
   0   9   1      186.26      193.55      8.73 o 
   1   9   1      305.41      288.38     14.09 o 
   2   9   1      159.35      153.52      7.27 o 
   3   9   1      119.91      121.89      5.47 o 
   4   9   1      187.00      186.65      8.55 o 
   5   9   1      380.20      363.01     17.18 o 
   6   9   1      222.19      244.08     16.09 o 
  -8  10   1        0.26        3.13      8.96 o 
  -7  10   1        0.22       -5.04      8.21 o 
  -6  10   1      153.97      171.21     11.21 o 
  -5  10   1      584.46      587.41     19.93 o 
  -4  10   1      311.20      284.03      9.52 o 
  -3  10   1       39.69       28.90      5.56 o 
  -2  10   1       13.89       13.38      7.84 o 
  -1  10   1      353.87      366.06     13.74 o 
   0  10   1      374.29      367.18     13.84 o 
   1  10   1     1025.24     1009.95     27.93 o 
   2  10   1      386.74      401.82     11.75 o 
   3  10   1      301.44      301.69     10.90 o 
   4  10   1       46.65       45.05      6.78 o 
   5  10   1       63.08       60.78     11.42 o 
  -7  11   1        5.64        1.08     10.00 o 
  -6  11   1        2.85       -5.46      9.13 o 
  -5  11   1       62.65       53.78      9.13 o 
  -4  11   1      203.42      221.83     10.20 o 
  -3  11   1      466.51      443.84     17.47 o 
  -2  11   1       68.33       62.78      9.13 o 
  -1  11   1       64.71       63.95      6.38 o 
   0  11   1       45.87       44.90      7.50 o 
   1  11   1      224.75      222.82     12.71 o 
   2  11   1      287.50      279.93     14.09 o 
   3  11   1      115.96      110.76     10.34 o 
   4  11   1       90.24      100.05     10.71 o 
  -6  12   1       71.56       64.32     11.30 o 
  -5  12   1        4.17        2.17      9.09 o 
  -4  12   1        0.25       -2.83     11.17 o 
  -1  12   1      362.04      384.81     12.59 o 
   0  12   1       91.28       84.67      8.30 o 
   1  12   1       14.76       19.30      8.09 o 
   2  12   1        3.27       -1.33      8.38 o 
   3  12   1      229.88      257.79     15.26 o 
   0  13   1      260.06      280.85     13.34 o 
   1  13   1       51.41       36.14      8.75 o 
  -2 -13   2      133.77      134.57     10.59 o 
  -1 -13   2        3.57       -1.08      8.00 o 
   0 -13   2        0.16       -0.21      7.00 o 
   3 -13   2      219.72      209.69     15.84 o 
   4 -13   2        5.68        4.67     10.55 o 
  -4 -12   2       18.95       16.05      8.92 o 
  -3 -12   2      123.67      125.64     10.67 o 
  -2 -12   2      110.69      108.39      9.80 o 
  -1 -12   2       96.56       82.25      8.46 o 
   0 -12   2        3.77        9.21      6.67 o 
   1 -12   2        4.85        3.75      5.54 o 
   3 -12   2        9.48        4.58      6.38 o 
   4 -12   2      118.43      112.10     11.65 o 
  -5 -11   2       84.74       91.42     12.88 o 
  -4 -11   2       15.43       17.57      6.54 o 
  -3 -11   2        0.21       -0.50      7.80 o 
  -2 -11   2       52.27       59.53      8.21 o 
  -1 -11   2       14.14       18.01      7.30 o 
   0 -11   2      363.54      346.13     13.59 o 
   1 -11   2       61.01       54.61      6.17 o 
   2 -11   2       52.66       54.26      6.18 o 
   3 -11   2      135.79      119.57      8.48 o 
   4 -11   2       34.37       49.81     10.69 o 
  -6 -10   2        0.33       -0.46     10.88 o 
  -5 -10   2       20.61       31.56     10.59 o 
  -4 -10   2      152.36      138.87      7.66 o 
  -3 -10   2       15.33        9.85      6.34 o 
  -2 -10   2       14.46       19.63      5.15 o 
  -1 -10   2       91.35       90.07      5.86 o 
   0 -10   2       38.57       35.93      4.86 o 
   1 -10   2       27.02       27.83      5.79 o 
   2 -10   2      106.88      121.67     10.38 o 
   3 -10   2       92.49      100.97      6.88 o 
   4 -10   2        1.07        7.66      5.16 o 
   5 -10   2       99.37       99.80      9.30 o 
  -7  -9   2       17.95       12.42     10.55 o 
  -6  -9   2        0.61       10.09      9.75 o 
  -5  -9   2        2.78       -3.58      6.82 o 
  -4  -9   2       13.88       11.19      5.30 o 
  -3  -9   2        2.42       -4.55      4.61 o 
  -2  -9   2      233.23      211.60     15.47 o 
  -1  -9   2      422.78      398.60      8.43 o 
   0  -9   2      554.11      559.73      7.28 o 
   1  -9   2      260.97      251.99      6.10 o 
   2  -9   2      581.69      563.07     11.49 o 
   3  -9   2      122.94      105.62      6.55 o 
   4  -9   2       34.30       41.98      5.79 o 
   5  -9   2       50.56       43.68      5.49 o 
   6  -9   2       26.65       51.40      8.25 o 
  -7  -8   2       56.17       62.16     10.30 o 
  -6  -8   2        1.62        4.59      8.50 o 
  -5  -8   2       10.75       10.03      5.64 o 
  -4  -8   2      147.30      148.26      9.30 o 
  -3  -8   2        1.10       -0.29      3.57 o 
  -2  -8   2      139.61      128.32      4.26 o 
  -1  -8   2       31.39       25.95      3.59 o 
   0  -8   2       89.60       92.69      5.18 o 
   1  -8   2      206.99      203.24      4.45 o 
   2  -8   2      217.93      201.90      5.93 o 
   3  -8   2      275.59      290.43      5.95 o 
   4  -8   2       39.21       34.79      3.55 o 
   5  -8   2       40.78       39.39      6.80 o 
   6  -8   2       79.29       77.87      7.88 o 
   7  -8   2        7.09        8.30      6.88 o 
   8  -8   2       84.29      102.51      8.50 o 
   9  -8   2       12.99       22.84      7.80 o 
  -8  -7   2        3.98        9.05      9.46 o 
  -7  -7   2       15.23       23.76      9.21 o 
  -6  -7   2       42.04       45.52      5.81 o 
  -5  -7   2       22.11       18.98      4.14 o 
  -4  -7   2        0.85        3.68      2.83 o 
  -3  -7   2      271.57      280.18     13.32 o 
  -2  -7   2      461.41      460.87      8.30 o 
  -1  -7   2       58.61       64.04      3.78 o 
   0  -7   2       63.55       59.74      3.40 o 
   1  -7   2        2.15       -1.78      1.78 o 
   2  -7   2      101.57      103.79      3.70 o 
   3  -7   2      377.09      362.92      6.16 o 
   4  -7   2     1459.12     1548.43     21.59 o 
   5  -7   2       20.05       37.31      6.25 o 
   6  -7   2      586.41      585.04     17.34 o 
   7  -7   2        9.61        3.63      6.04 o 
   8  -7   2       40.81       42.35      7.13 o 
   9  -7   2       82.73      104.43      8.13 o 
  -8  -6   2        2.34       -0.96      8.59 o 
  -7  -6   2       35.58       46.42      8.05 o 
  -6  -6   2       29.78       45.49      4.15 o 
  -5  -6   2       22.65       30.18      4.25 o 
  -4  -6   2       61.07       51.86      3.71 o 
  -3  -6   2       10.11       17.42      2.68 o 
  -2  -6   2        4.74        5.91      2.04 o 
  -1  -6   2     1900.67     2003.31     17.62 o 
   0  -6   2      484.77      498.88      5.41 o 
   1  -6   2        0.39        2.23      1.33 o 
   2  -6   2      248.80      251.38      4.71 o 
   3  -6   2       21.01       21.02      2.77 o 
   4  -6   2       62.99       58.18      2.96 o 
   5  -6   2      363.59      369.72     12.51 o 
   6  -6   2      786.24      887.44     22.80 o 
   7  -6   2       18.08       10.67      5.59 o 
   8  -6   2       30.89       22.59      6.21 o 
   9  -6   2        4.60       -1.96      6.09 o 
  -9  -5   2        4.36        1.79      5.60 o 
  -8  -5   2       13.69       20.01      5.36 o 
  -7  -5   2       41.89       41.22      6.29 o 
  -6  -5   2       12.36       21.44      3.47 o 
  -5  -5   2     1065.64     1106.40     15.98 o 
  -4  -5   2      556.95      579.84      7.99 o 
  -3  -5   2        0.20       -2.05      2.05 o 
  -2  -5   2      151.33      137.73      2.78 o 
  -1  -5   2     1104.95     1116.74     54.05 o 
   0  -5   2     1950.30     1939.95     16.10 o 
   1  -5   2     3526.13     3568.91     36.31 o 
   2  -5   2      786.79      848.00      9.34 o 
   3  -5   2      520.85      559.15      7.33 o 
   4  -5   2       29.52       35.35      4.13 o 
   5  -5   2      762.40      767.42     19.38 o 
   6  -5   2     1210.56     1226.35     29.14 o 
   7  -5   2      184.97      211.94      9.30 o 
   8  -5   2      216.53      231.11     10.13 o 
   9  -5   2        2.82        1.42      5.38 o 
  10  -5   2        2.02        1.14      3.66 o 
  -9  -4   2      101.84      115.25      5.92 o 
  -8  -4   2       57.59       54.80      5.10 o 
  -7  -4   2        4.32        3.74      4.07 o 
  -6  -4   2       46.21       39.93      3.21 o 
  -5  -4   2     1007.71     1052.33     14.94 o 
  -4  -4   2     1289.02     1355.44     18.50 o 
  -3  -4   2     1008.92     1015.42     17.36 o 
  -2  -4   2      214.43      200.70      2.86 o 
  -1  -4   2      424.54      424.48      5.70 o 
   0  -4   2      170.59      159.81      2.34 o 
   1  -4   2     2042.22     2091.61     24.19 o 
   2  -4   2     6820.26     6801.30     75.37 o 
   3  -4   2     1829.76     1734.15     27.60 o 
   4  -4   2      654.47      701.64     17.22 o 
   5  -4   2      275.47      272.93      8.80 o 
   6  -4   2        0.50       -0.50      3.79 o 
   7  -4   2       22.52       22.09      4.34 o 
   8  -4   2      242.09      259.54      7.52 o 
   9  -4   2      161.23      170.88      7.00 o 
  10  -4   2       21.64       24.35      5.38 o 
  -9  -3   2      148.26      145.22      8.53 o 
  -8  -3   2      177.81      190.14      6.93 o 
  -7  -3   2       30.65       40.63      4.04 o 
  -6  -3   2       72.03       81.00      4.11 o 
  -5  -3   2      210.41      190.70      4.91 o 
  -4  -3   2       76.32       76.21      2.46 o 
  -3  -3   2     3493.68     3553.83     39.04 o 
  -2  -3   2     3495.05     3530.92     34.30 o 
  -1  -3   2     6455.74     6572.71     64.53 o 
   0  -3   2      406.09      420.68      4.59 o 
   1  -3   2     1090.25     1102.19      9.82 o 
   2  -3   2      137.06      144.80      3.53 o 
   3  -3   2     2164.54     2130.06     33.34 o 
   4  -3   2     5528.25     5563.86    121.43 o 
   5  -3   2      846.40      792.26     18.72 o 
   6  -3   2       86.95       98.59      5.50 o 
   7  -3   2      274.07      250.39      6.63 o 
   8  -3   2      120.88      115.75      8.19 o 
   9  -3   2      171.79      181.98      5.25 o 
  10  -3   2       57.46       71.16      5.46 o 
 -10  -2   2        3.48        5.00      4.13 o 
  -9  -2   2       20.02       20.30      3.40 o 
  -8  -2   2       52.99       47.80      3.68 o 
  -7  -2   2     1280.51     1279.56     14.60 o 
  -6  -2   2     1173.04     1180.23     13.43 o 
  -5  -2   2     1414.42     1425.23     15.94 o 
  -4  -2   2       22.19       25.64      1.37 o 
  -3  -2   2       37.36       32.85      1.67 o 
  -2  -2   2      579.42      631.71      6.46 o 
  -1  -2   2     8721.79     8671.86     85.05 o 
   0  -2   2    27645.54    26086.78    223.19 o 
   1  -2   2     1244.76     1244.51     12.71 o 
   2  -2   2      971.62      994.05     12.96 o 
   3  -2   2      415.79      434.41      6.04 o 
   4  -2   2      107.05       88.38      4.13 o 
   5  -2   2     2278.76     2325.35     37.20 o 
   6  -2   2     1411.64     1391.42     23.03 o 
   7  -2   2      627.73      601.92      9.37 o 
   8  -2   2       29.52       30.57      2.51 o 
   9  -2   2        0.71        0.97      2.14 o 
  10  -2   2       56.87       55.03      5.13 o 
  -8  -1   2        1.74        0.65      1.66 o 
  -7  -1   2        5.32        1.99      1.41 o 
  -6  -1   2      339.31      325.04      8.10 o 
  -5  -1   2     2767.42     2816.00     44.47 o 
  -4  -1   2     5298.75     5706.64     62.71 o 
  -3  -1   2      826.85      888.69     11.51 o 
  -2  -1   2       51.44       43.71      1.47 o 
  -1  -1   2      171.57      179.02      2.12 o 
   0  -1   2      516.86      514.67      5.65 o 
   1  -1   2     9932.40     9706.81     88.53 o 
   2  -1   2     2079.63     1947.67     24.58 o 
   3  -1   2      806.99      806.65      9.25 o 
   4  -1   2      316.21      349.22      5.28 o 
   5  -1   2       67.42       67.17      2.86 o 
   6  -1   2      960.70      942.65     21.13 o 
   7  -1   2      337.01      336.88      4.92 o 
   8  -1   2      150.30      148.59      3.48 o 
   9  -1   2       46.25       47.14      2.64 o 
  10  -1   2        0.15        4.96      4.67 o 
  -7   0   2       42.74       47.02      4.50 o 
  -6   0   2       20.83       18.49      1.97 o 
  -5   0   2       50.72       42.67      2.81 o 
  -4   0   2     2610.88     2680.20     42.32 o 
  -3   0   2     9255.63     9370.18    207.31 o 
  -2   0   2     3620.28     3743.82     41.01 o 
  -1   0   2       17.84       27.47      0.77 o 
   0   0   2     2612.34     2649.97     22.58 o 
   1   0   2     4919.92     4963.56     39.12 o 
   2   0   2     6067.08     5974.99     53.30 o 
   3   0   2     4362.28     4310.72     47.13 o 
   4   0   2     3121.89     3158.07     40.10 o 
   5   0   2      294.95      286.90      4.79 o 
   6   0   2        0.18       -1.11      1.62 o 
   7   0   2      482.98      487.76      8.16 o 
   8   0   2      272.38      284.45      5.58 o 
   9   0   2      263.42      257.24      5.24 o 
  10   0   2       24.75       28.45      3.74 o 
  -7   1   2     1137.58     1153.65     27.72 o 
  -6   1   2      794.20      812.11     19.05 o 
  -5   1   2       52.30       56.86      3.13 o 
  -4   1   2       60.94       73.04      3.21 o 
  -3   1   2     3081.13     3217.81     49.99 o 
  -2   1   2     7422.10     7476.06     73.15 o 
  -1   1   2     6400.90     6449.96     50.71 o 
   0   1   2    10776.83    10751.27     90.83 o 
   1   1   2        7.67        5.93      0.57 o 
   2   1   2      161.61      164.41      1.94 o 
   3   1   2     2394.47     2445.19     22.16 o 
   4   1   2     5255.19     5317.76     52.20 o 
   5   1   2     1203.00     1158.39     13.42 o 
   6   1   2       20.66       16.90      1.93 o 
   7   1   2       59.17       57.77      2.52 o 
   8   1   2        7.29        5.93      2.45 o 
   9   1   2      125.12      123.72      4.64 o 
  -7   2   2      502.44      497.41     13.97 o 
  -6   2   2     1615.02     1605.04     35.85 o 
  -5   2   2     2106.61     2043.56     32.08 o 
  -4   2   2      712.02      799.80     12.98 o 
  -3   2   2       72.83       73.26      2.78 o 
  -2   2   2     1003.20      978.06      9.85 o 
  -1   2   2     5897.60     5980.56     46.49 o 
   0   2   2    14827.88    14175.38    118.96 o 
   1   2   2     4090.23     3915.18     58.21 o 
   2   2   2        6.26        8.15      0.78 o 
   3   2   2        2.43        6.50      1.64 o 
   4   2   2      231.94      240.08      3.59 o 
   5   2   2     1190.83     1191.02     12.60 o 
   6   2   2     2881.07     2910.69     32.50 o 
   7   2   2      243.98      241.64      4.84 o 
   8   2   2       36.53       30.12      3.25 o 
   9   2   2       28.54       25.49      4.70 o 
  -8   3   2        3.03        1.25      3.13 o 
  -7   3   2       35.93       29.24      2.43 o 
  -6   3   2      196.32      186.54      4.52 o 
  -5   3   2     3944.41     3879.43     60.16 o 
  -4   3   2     4204.20     4215.36     65.29 o 
  -3   3   2     3175.18     3232.80     35.30 o 
  -2   3   2      112.55      121.80      1.96 o 
  -1   3   2        7.67       13.66      0.73 o 
   0   3   2     1964.08     1921.18     16.45 o 
   1   3   2     5870.21     5776.15     51.58 o 
   2   3   2    11082.75    11220.43     86.62 o 
   3   3   2      793.69      715.97      7.58 o 
   4   3   2      216.71      221.45      4.10 o 
   5   3   2      361.72      357.50      5.67 o 
   6   3   2      373.78      384.50      6.15 o 
   7   3   2      351.01      356.72      6.90 o 
   8   3   2      341.71      329.39      7.07 o 
   9   3   2      103.63      106.38      4.68 o 
 -10   4   2       25.15       22.51      4.79 o 
  -8   4   2      557.42      544.32     21.51 o 
  -7   4   2      157.46      158.51      4.94 o 
  -6   4   2      294.46      282.76      6.45 o 
  -5   4   2       85.59       83.68      4.65 o 
  -4   4   2     2611.62     2607.02     41.05 o 
  -3   4   2     4073.32     3928.40     42.95 o 
  -2   4   2      793.76      683.71      6.89 o 
  -1   4   2     2317.83     2476.00     24.85 o 
   0   4   2      159.40      156.84      2.21 o 
   1   4   2      586.68      611.54      8.21 o 
   2   4   2     2081.82     2022.34     17.28 o 
   3   4   2     2360.17     2230.89     20.79 o 
   4   4   2     1935.72     1921.42     18.15 o 
   5   4   2      256.79      248.76      5.02 o 
   6   4   2        0.59       -2.72      2.72 o 
   7   4   2        1.25       -0.32      3.40 o 
   8   4   2      144.57      148.51      5.83 o 
   9   4   2       56.98       57.54      8.27 o 
 -10   5   2        4.04        7.34      5.63 o 
  -9   5   2       37.13       35.60      5.38 o 
  -8   5   2      283.46      274.43      7.25 o 
  -7   5   2      623.13      618.25     11.67 o 
  -6   5   2      365.95      377.73      9.94 o 
  -5   5   2      699.53      676.08     12.41 o 
  -4   5   2      756.26      771.61     11.20 o 
  -3   5   2      152.31      138.78      2.97 o 
  -2   5   2     5546.91     5554.64     54.96 o 
  -1   5   2     8610.80     8446.10     98.32 o 
   0   5   2     2201.28     2208.71     18.02 o 
   1   5   2      178.44      186.95      2.83 o 
   2   5   2        4.33        3.66      1.90 o 
   3   5   2      279.06      267.96      4.07 o 
   4   5   2      811.57      821.44      8.79 o 
   5   5   2     1684.11     1644.88     19.63 o 
   6   5   2      177.25      168.03      5.08 o 
   7   5   2       33.08       36.96      3.81 o 
   8   5   2       25.62       30.44      7.86 o 
  -9   6   2        5.97        4.56      3.39 o 
  -8   6   2       29.58       26.80      4.38 o 
  -7   6   2      439.24      421.11     10.34 o 
  -6   6   2     1230.15     1218.47     20.94 o 
  -5   6   2     2107.21     2098.56     27.66 o 
  -4   6   2      792.07      803.33     10.33 o 
  -3   6   2        0.10       -0.17      1.86 o 
  -2   6   2       29.30       34.49      2.11 o 
  -1   6   2      666.47      604.37      6.70 o 
   0   6   2     3726.40     3707.43     31.72 o 
   1   6   2     3174.79     3106.64     30.71 o 
   2   6   2      233.29      220.68      4.24 o 
   3   6   2        9.35        7.82      2.07 o 
   4   6   2       38.58       46.93      3.03 o 
   5   6   2      359.78      376.94      7.18 o 
   6   6   2      206.00      224.02      7.30 o 
   7   6   2      247.41      255.63     11.99 o 
   8   6   2       71.11       60.03      8.88 o 
  -9   7   2      302.77      297.57      7.17 o 
  -8   7   2       12.59        9.50      5.75 o 
  -7   7   2      156.22      141.89      5.68 o 
  -6   7   2        1.62        1.54      3.33 o 
  -5   7   2      137.91      143.29      5.34 o 
  -4   7   2     2552.30     2534.61     29.26 o 
  -3   7   2     1307.96     1365.77     14.92 o 
  -2   7   2      232.79      228.54      5.03 o 
  -1   7   2      241.33      239.37      4.07 o 
   0   7   2       17.51       23.91      1.88 o 
   1   7   2      758.61      757.03      8.45 o 
   2   7   2     1244.35     1250.47     14.02 o 
   3   7   2      653.54      669.20      8.85 o 
   4   7   2      283.12      271.48      6.21 o 
   5   7   2        1.58       -0.36      4.03 o 
   6   7   2       49.75       39.14      5.96 o 
   7   7   2       76.65       80.91      6.74 o 
  -9   8   2      133.20      140.45      6.77 o 
  -8   8   2      291.54      297.32      7.66 o 
  -7   8   2      209.03      201.49      6.83 o 
  -6   8   2        0.08        0.56      3.97 o 
  -5   8   2       49.02       38.14      3.91 o 
  -4   8   2      116.53      113.87      4.13 o 
  -3   8   2      869.29      842.02     12.29 o 
  -2   8   2      672.99      680.32     11.28 o 
  -1   8   2       93.70       86.24      6.23 o 
   0   8   2     2044.89     2061.84     26.51 o 
   1   8   2       54.99       62.14      3.11 o 
   2   8   2      196.85      212.91      8.19 o 
   3   8   2      383.60      390.13      8.99 o 
   4   8   2      350.37      366.06     10.53 o 
   5   8   2       59.98       58.90      9.50 o 
   6   8   2       15.07        8.00      9.05 o 
   7   8   2       11.28       10.84     10.80 o 
  -8   9   2       15.18       13.21     14.47 o 
  -7   9   2      204.77      229.93      9.20 o 
  -6   9   2      370.06      391.88     11.27 o 
  -5   9   2       10.46        8.53      6.44 o 
  -4   9   2       14.86        7.49      4.04 o 
  -3   9   2      110.96       94.62      4.89 o 
  -2   9   2      322.73      356.93     14.80 o 
  -1   9   2      894.34      933.94     14.51 o 
   0   9   2      487.61      463.53      9.21 o 
   1   9   2       10.46       18.10      5.23 o 
   2   9   2        0.64        1.48      4.80 o 
   3   9   2        4.25        4.82      5.33 o 
   4   9   2       51.29       52.80      9.53 o 
   5   9   2       54.35       82.58     10.88 o 
   6   9   2       63.84       68.53     11.46 o 
  -7  10   2       12.97       16.47      8.88 o 
  -6  10   2       50.57       55.65      9.21 o 
  -5  10   2      275.79      309.49     15.13 o 
  -4  10   2      163.44      173.00      8.40 o 
  -3  10   2        3.71       11.34      7.34 o 
  -2  10   2        7.95       14.38      8.05 o 
  -1  10   2        0.21       -2.59      4.40 o 
   0  10   2      266.04      265.80     12.34 o 
   1  10   2      267.86      258.92     12.71 o 
   2  10   2        9.55        4.59      7.13 o 
   3  10   2        9.85       14.28      6.07 o 
   4  10   2       38.54       40.12      6.77 o 
   5  10   2        6.52        6.46     11.05 o 
  -7  11   2       39.10       21.93      9.92 o 
  -6  11   2        6.73        0.25      9.42 o 
  -5  11   2       15.65       32.39      9.50 o 
  -4  11   2      185.10      236.99     15.26 o 
  -3  11   2      340.73      348.80     17.18 o 
  -1  11   2       43.47       47.90      6.00 o 
   0  11   2       32.58       34.89      7.21 o 
   1  11   2       39.01       42.02      7.96 o 
   2  11   2      141.21      140.69     10.34 o 
   3  11   2      113.93      114.76     10.17 o 
   4  11   2        0.12       -5.67      8.63 o 
  -5  12   2       21.86       20.84      9.55 o 
  -4  12   2        0.30        2.25     10.13 o 
   0  12   2        2.20        0.17      7.09 o 
   1  12   2        7.89        6.09      8.21 o 
   2  12   2       36.65       35.56      9.25 o 
   0  13   2       22.54       18.18      7.80 o 
  -2 -13   3       16.23        3.38      8.50 o 
  -1 -13   3       24.36       16.55      8.09 o 
   0 -13   3      129.59      127.69      9.21 o 
   3 -13   3       12.33        1.63     10.05 o 
   4 -13   3        3.43       12.51      9.88 o 
  -4 -12   3      247.06      254.00     15.30 o 
  -3 -12   3       66.98       73.95      9.63 o 
  -2 -12   3       40.37       45.81      8.55 o 
  -1 -12   3       25.30       19.93      7.63 o 
   0 -12   3      155.31      146.11     10.80 o 
   1 -12   3      176.05      187.34      9.75 o 
   2 -12   3      194.83      192.30     14.05 o 
   3 -12   3       96.74      115.01     10.96 o 
   4 -12   3       10.34       13.42      9.09 o 
  -5 -11   3       64.60       42.48     10.80 o 
  -4 -11   3       79.04       82.02      7.29 o 
  -3 -11   3      184.90      192.55     12.92 o 
  -2 -11   3      290.09      289.60     13.76 o 
  -1 -11   3       66.14       65.32      7.84 o 
   0 -11   3        0.97       -5.88      5.88 o 
   1 -11   3      408.21      394.78     13.34 o 
   2 -11   3       68.79       63.03      8.50 o 
   3 -11   3      160.06      178.67     12.92 o 
   4 -11   3      123.22      137.86     10.38 o 
  -6 -10   3       61.02       57.28     11.88 o 
  -5 -10   3       70.92       54.49     11.17 o 
  -4 -10   3       45.92       50.49     11.96 o 
  -3 -10   3      199.60      215.12      9.50 o 
  -2 -10   3      345.03      347.44     10.49 o 
  -1 -10   3      621.93      623.67     13.92 o 
   0 -10   3      300.68      324.21     11.86 o 
   1 -10   3        8.58        5.93      4.21 o 
   2 -10   3      126.58       99.34      8.75 o 
   3 -10   3      304.03      278.39     13.46 o 
   4 -10   3      479.25      480.57     17.18 o 
  -7  -9   3      159.29      171.50     13.30 o 
  -6  -9   3      187.99      200.18     13.21 o 
  -5  -9   3      284.75      291.48     15.88 o 
  -4  -9   3      103.99      116.02      6.45 o 
  -3  -9   3      166.58      159.47      7.77 o 
  -2  -9   3      833.91      791.75     34.33 o 
  -1  -9   3      470.70      468.12     18.57 o 
   0  -9   3      828.88      830.79     11.63 o 
   1  -9   3     1782.12     1829.77     30.49 o 
   2  -9   3      585.93      618.59     23.90 o 
   3  -9   3       12.40        8.11      4.10 o 
   4  -9   3        7.12       12.02      4.31 o 
   5  -9   3      274.30      259.38     13.34 o 
  -7  -8   3       10.68        8.75      9.42 o 
  -6  -8   3      111.15      109.10     10.55 o 
  -5  -8   3      532.10      573.48     13.78 o 
  -4  -8   3     1337.13     1338.64     24.51 o 
  -3  -8   3      889.16      881.65     14.86 o 
  -2  -8   3      130.20      128.13      4.93 o 
  -1  -8   3        5.42        4.92      3.08 o 
   0  -8   3      174.47      179.52      6.27 o 
   1  -8   3     1309.48     1267.02     16.02 o 
   2  -8   3     1502.81     1463.12     25.74 o 
   3  -8   3      652.95      719.69     14.75 o 
   4  -8   3        4.04        4.09      3.72 o 
   5  -8   3       67.22       82.29      7.55 o 
   6  -8   3      109.16      104.84      8.00 o 
   7  -8   3      103.25       96.84      8.63 o 
   8  -8   3      166.59      214.81     13.46 o 
   9  -8   3       22.96       42.35      8.21 o 
  -8  -7   3      135.92      123.98     11.26 o 
  -7  -7   3      415.47      442.84     17.22 o 
  -6  -7   3      167.74      168.00     12.09 o 
  -5  -7   3       87.94       97.96      4.81 o 
  -4  -7   3      409.75      449.61      8.64 o 
  -3  -7   3     1509.38     1565.33     22.24 o 
  -2  -7   3     2111.28     2036.82     41.20 o 
  -1  -7   3     1493.08     1467.01     14.50 o 
   0  -7   3       88.96       87.62      2.72 o 
   1  -7   3      115.64      112.74      3.03 o 
   2  -7   3     1164.45     1170.85     20.83 o 
   3  -7   3      517.92      516.53      8.94 o 
   4  -7   3     1118.62     1182.33     20.88 o 
   5  -7   3     1521.65     1617.50     38.85 o 
   6  -7   3       16.75       28.93      6.46 o 
   7  -7   3        4.53        5.34      6.29 o 
   8  -7   3       28.54       23.93      6.96 o 
   9  -7   3       58.91       77.58      8.17 o 
  -8  -6   3      307.61      318.91     15.30 o 
  -7  -6   3      374.56      396.74     11.29 o 
  -6  -6   3      743.98      747.42     12.30 o 
  -5  -6   3      316.25      322.32      7.31 o 
  -4  -6   3      290.46      279.27      6.33 o 
  -3  -6   3      234.70      233.64      5.74 o 
  -2  -6   3     1408.91     1390.73     22.21 o 
  -1  -6   3     3336.85     3234.39     30.05 o 
   0  -6   3     2142.80     2146.80     25.11 o 
   1  -6   3     1108.50     1141.30     11.48 o 
   2  -6   3       15.72       21.54      2.31 o 
   3  -6   3     1226.24     1271.25     17.72 o 
   4  -6   3     1215.86     1192.97     20.53 o 
   5  -6   3      423.57      431.71     13.30 o 
   6  -6   3       63.26       70.83      6.21 o 
   7  -6   3       57.39       67.37      6.46 o 
   8  -6   3        1.61        3.71      6.29 o 
   9  -6   3        0.28        7.68      4.57 o 
  -9  -5   3       19.20       16.20      5.61 o 
  -8  -5   3       49.06       53.26      5.67 o 
  -7  -5   3      181.57      186.94      7.90 o 
  -6  -5   3      531.42      538.90      9.19 o 
  -5  -5   3      604.92      595.49      9.70 o 
  -4  -5   3     1084.70     1035.78     12.84 o 
  -3  -5   3      840.53      825.99     12.23 o 
  -2  -5   3      516.61      533.79      6.45 o 
  -1  -5   3       40.10       36.77      1.98 o 
   0  -5   3     4497.68     4563.87     42.77 o 
   1  -5   3     2752.49     2550.51     56.52 o 
   2  -5   3     1471.68     1468.12     17.20 o 
   3  -5   3      167.74      177.72      3.96 o 
   4  -5   3      596.40      649.57     16.88 o 
   5  -5   3      350.97      340.63     11.01 o 
   6  -5   3      990.19      945.26     23.30 o 
   7  -5   3      482.37      498.37     14.55 o 
   8  -5   3        5.98       -1.71      5.38 o 
   9  -5   3        9.64        7.82      4.17 o 
  -9  -4   3      166.70      154.91      7.63 o 
  -8  -4   3      222.16      214.22      8.23 o 
  -7  -4   3       82.02       78.06      5.08 o 
  -6  -4   3      323.60      305.07      8.18 o 
  -5  -4   3      461.08      465.53      7.80 o 
  -4  -4   3     5566.21     5559.32     71.03 o 
  -3  -4   3     2004.50     2051.95     33.06 o 
  -2  -4   3     1070.47     1105.23     11.68 o 
  -1  -4   3       24.41       20.20      1.44 o 
   0  -4   3      669.09      711.66      7.67 o 
   1  -4   3     3523.35     3558.23     35.83 o 
   2  -4   3     4348.10     4259.56     47.54 o 
   3  -4   3     1922.10     1951.38     25.72 o 
   4  -4   3      181.12      181.01      7.13 o 
   5  -4   3       80.26       79.71      5.71 o 
   6  -4   3      118.21      103.43      6.54 o 
   7  -4   3      600.99      560.36     15.26 o 
   8  -4   3      351.44      336.26      7.78 o 
   9  -4   3       54.28       55.18      4.19 o 
  10  -4   3        5.38        8.87      3.91 o 
  -9  -3   3      123.77      109.67      5.15 o 
  -8  -3   3      499.92      480.00     10.39 o 
  -7  -3   3      495.46      468.59      7.86 o 
  -6  -3   3      576.49      562.07      8.68 o 
  -5  -3   3       57.89       55.80      2.58 o 
  -4  -3   3      318.19      325.88      4.72 o 
  -3  -3   3     3198.82     3306.96     50.93 o 
  -2  -3   3     4960.63     4993.99     53.83 o 
  -1  -3   3      519.59      485.80      5.01 o 
   0  -3   3     1187.40     1175.30     19.63 o 
   1  -3   3      420.06      434.85      5.60 o 
   2  -3   3       29.44       30.42      1.24 o 
   3  -3   3     2237.82     2181.09     34.24 o 
   4  -3   3     3455.39     3478.12     76.54 o 
   5  -3   3      520.16      508.29     13.13 o 
   6  -3   3       30.63       26.04      2.45 o 
   7  -3   3      126.74      131.00      4.33 o 
   8  -3   3       65.45       58.15      3.32 o 
   9  -3   3       89.86       82.11      4.11 o 
  10  -3   3      115.79      115.32      4.24 o 
 -10  -2   3       32.47       30.77      4.50 o 
  -9  -2   3        2.94       -0.93      3.44 o 
  -8  -2   3      174.56      171.05      4.66 o 
  -7  -2   3      823.27      802.02     11.28 o 
  -6  -2   3      528.63      510.30      7.67 o 
  -5  -2   3      667.85      633.03     10.84 o 
  -4  -2   3       10.41        8.14      1.85 o 
  -3  -2   3       11.23       10.61      1.03 o 
  -2  -2   3      925.63      956.64     10.80 o 
  -1  -2   3    11572.21    11249.84    101.87 o 
   0  -2   3     7454.56     7411.84     63.33 o 
   1  -2   3      116.90      140.53      2.18 o 
   2  -2   3      356.26      389.68      4.88 o 
   3  -2   3      376.54      439.77      6.29 o 
   4  -2   3       92.59       74.11      5.23 o 
   5  -2   3     1727.76     1744.53     22.85 o 
   6  -2   3      658.67      663.60      9.77 o 
   7  -2   3        3.69        5.24      2.43 o 
   8  -2   3       10.53        8.54      2.78 o 
   9  -2   3        6.23        7.03      2.68 o 
  10  -2   3        8.60        5.64      2.77 o 
  -9  -1   3       48.00       55.47      2.53 o 
  -8  -1   3       15.52       14.23      2.18 o 
  -7  -1   3       20.49       18.24      1.99 o 
  -6  -1   3      776.52      760.15     12.44 o 
  -5  -1   3     2969.93     3033.44     46.54 o 
  -4  -1   3     1895.72     1861.15     28.81 o 
  -3  -1   3      292.51      280.72      5.24 o 
  -2  -1   3      166.36      184.07      2.65 o 
  -1  -1   3      240.13      258.10      3.35 o 
   0  -1   3     1462.80     1606.49     13.89 o 
   1  -1   3    43373.81    41118.51    367.44 o 
   2  -1   3     2151.97     2099.35     20.63 o 
   3  -1   3      422.32      471.66      5.87 o 
   4  -1   3      960.31     1009.90     13.58 o 
   5  -1   3        5.89        7.19      1.90 o 
   6  -1   3      309.21      294.43      5.51 o 
   7  -1   3      339.28      318.60      6.03 o 
   8  -1   3      294.49      279.31      5.01 o 
   9  -1   3       10.07       12.69      2.86 o 
  10  -1   3        4.09        5.78      2.97 o 
 -10   0   3       60.18       57.90      4.50 o 
  -9   0   3      164.89      164.58      5.96 o 
  -8   0   3      186.98      178.32      4.52 o 
  -7   0   3       20.96       18.02      1.58 o 
  -6   0   3      136.46      134.90      2.80 o 
  -5   0   3      338.71      333.96      4.87 o 
  -4   0   3      808.01      711.74      9.44 o 
  -3   0   3    10677.76    10956.88    137.24 o 
  -2   0   3       91.41       84.91      1.45 o 
  -1   0   3     1023.43     1099.46      9.40 o 
   0   0   3     4261.10     4480.37     37.79 o 
   1   0   3     1218.90     1242.51     10.07 o 
   2   0   3      317.83      290.74      4.03 o 
   3   0   3     2854.89     2829.34     31.17 o 
   4   0   3      329.61      325.93      5.39 o 
   5   0   3        4.60        6.63      1.99 o 
   6   0   3      326.55      342.04      5.23 o 
   7   0   3      181.84      170.74      4.60 o 
   8   0   3        4.29        6.32      2.52 o 
   9   0   3       17.43       18.42      3.10 o 
  -7   1   3      695.06      747.96     12.69 o 
  -6   1   3      274.35      269.10      5.52 o 
  -5   1   3      399.13      397.76      6.96 o 
  -4   1   3      733.65      820.76     13.11 o 
  -3   1   3      841.80      841.36     11.02 o 
  -2   1   3     4044.55     4097.38     39.57 o 
  -1   1   3     9909.80     9923.10     74.10 o 
   0   1   3       35.20       30.44      0.86 o 
   1   1   3       17.95       23.15      0.76 o 
   2   1   3      997.84      999.79      8.18 o 
   3   1   3      306.53      325.06      3.79 o 
   4   1   3      696.58      669.03      7.53 o 
   5   1   3     1798.42     1778.88     20.22 o 
   6   1   3       33.04       29.07      2.28 o 
   7   1   3      142.60      151.88      4.10 o 
   8   1   3        9.43       13.55      3.02 o 
   9   1   3        1.40        6.41      3.34 o 
  -8   2   3       27.83       22.59      3.38 o 
  -7   2   3      127.71      119.72      5.09 o 
  -6   2   3     1133.07     1124.01     17.86 o 
  -5   2   3      843.75      863.72     14.00 o 
  -4   2   3        0.64        1.61      1.97 o 
  -3   2   3     1281.50     1334.47     14.94 o 
  -2   2   3       39.40       47.15      1.19 o 
  -1   2   3       82.59       59.64      1.67 o 
   0   2   3     2455.03     2364.36     18.92 o 
   1   2   3     1532.29     1554.34     14.40 o 
   2   2   3       60.52       64.41      1.51 o 
   3   2   3      148.75      143.95      2.28 o 
   4   2   3       27.29       21.64      1.80 o 
   5   2   3       30.37       25.00      2.02 o 
   6   2   3       30.77       29.87      2.56 o 
   7   2   3        5.84        1.00      2.72 o 
   8   2   3       23.49       27.95      3.50 o 
   9   2   3       16.37       19.98      3.81 o 
 -10   3   3       63.24       65.24      4.71 o 
  -9   3   3       13.95       13.67      3.96 o 
  -8   3   3       62.76       42.47      5.46 o 
  -7   3   3      103.93      101.38      4.04 o 
  -6   3   3       37.27       37.08      4.62 o 
  -5   3   3      254.81      235.90      7.21 o 
  -4   3   3     1843.35     1832.71     23.54 o 
  -3   3   3      612.75      624.36      7.65 o 
  -2   3   3      971.55      986.24      9.42 o 
  -1   3   3     1179.31     1220.13     11.41 o 
   0   3   3      303.09      305.93      3.37 o 
   1   3   3      167.67      133.61      2.02 o 
   2   3   3     1661.26     1637.25     14.60 o 
   3   3   3      220.72      225.53      3.34 o 
   4   3   3      726.82      721.52      7.56 o 
   5   3   3      257.34      260.20      4.98 o 
   6   3   3      237.90      248.15      6.65 o 
   7   3   3       27.26       28.59      3.57 o 
   8   3   3        2.11       -3.62      3.62 o 
   9   3   3        0.19       -0.50      4.15 o 
 -10   4   3        0.30        0.42      4.92 o 
  -9   4   3       73.99       78.11      3.92 o 
  -8   4   3      200.04      210.18      6.50 o 
  -7   4   3       77.91       80.80      6.76 o 
  -6   4   3      273.72      257.40      5.08 o 
  -5   4   3      524.97      528.11      8.09 o 
  -4   4   3      810.60      789.16     11.10 o 
  -3   4   3     1749.01     1825.83     18.60 o 
  -2   4   3       17.56        7.37      1.31 o 
  -1   4   3        3.75        0.04      0.84 o 
   0   4   3     1772.41     1873.33     15.33 o 
   1   4   3      488.80      495.09      4.72 o 
   2   4   3      551.44      589.07      5.91 o 
   3   4   3      198.20      193.20      3.39 o 
   4   4   3       50.26       44.44      2.10 o 
   5   4   3      165.27      165.17      4.93 o 
   6   4   3       39.65       46.32      3.30 o 
   7   4   3       62.97       58.30      4.18 o 
   8   4   3       12.17       10.69      5.17 o 
  -9   5   3       16.34       13.20      3.92 o 
  -8   5   3      165.74      161.94      5.04 o 
  -7   5   3      424.03      423.41      7.51 o 
  -6   5   3      205.80      181.36      4.95 o 
  -5   5   3       84.92       63.44      4.25 o 
  -4   5   3     1755.92     1766.41     20.43 o 
  -3   5   3      166.87      188.40      3.58 o 
  -2   5   3      178.37      144.12      3.25 o 
  -1   5   3      472.98      428.99      5.06 o 
   0   5   3        1.37       -0.34      1.00 o 
   1   5   3     1766.09     1775.79     14.60 o 
   2   5   3      901.03      877.24     10.03 o 
   3   5   3      181.64      189.38      3.75 o 
   4   5   3       35.49       40.68      2.32 o 
   5   5   3       79.79       66.09      3.48 o 
   6   5   3        6.90        9.39      4.99 o 
   7   5   3      211.16      241.94     13.24 o 
   8   5   3      201.42      221.90     13.42 o 
  -9   6   3       62.96       55.99      4.95 o 
  -8   6   3      260.26      234.12      6.13 o 
  -7   6   3        9.57        6.17      3.23 o 
  -6   6   3      340.35      347.35      7.04 o 
  -5   6   3      230.15      241.89      5.91 o 
  -4   6   3      103.74       85.53      3.01 o 
  -3   6   3      841.89      783.05      9.20 o 
  -2   6   3     1044.49     1068.47     13.12 o 
  -1   6   3        7.65       10.88      1.78 o 
   0   6   3      187.01      189.11      3.75 o 
   1   6   3      750.43      718.72      6.80 o 
   2   6   3      252.00      252.58      6.16 o 
   3   6   3      487.38      504.73      6.40 o 
   4   6   3      462.70      465.35      6.91 o 
   5   6   3      115.23      105.25      4.82 o 
   6   6   3        4.88       -1.98      4.98 o 
   7   6   3       12.28       18.53      5.76 o 
  -9   7   3        5.96        6.95      4.07 o 
  -8   7   3       30.46       23.24      4.09 o 
  -7   7   3      335.96      337.53     10.49 o 
  -6   7   3       86.69       87.81      4.33 o 
  -5   7   3        0.38       -1.04      3.32 o 
  -4   7   3      357.72      346.64      6.36 o 
  -3   7   3       95.37       88.54      3.09 o 
  -2   7   3      557.61      536.72      9.41 o 
  -1   7   3     1280.91     1267.65     13.95 o 
   0   7   3      661.70      690.18      9.72 o 
   1   7   3        1.74        3.08      1.93 o 
   2   7   3       12.88        7.98      2.42 o 
   3   7   3      118.71      111.85      4.09 o 
   4   7   3      263.58      267.06      6.40 o 
   5   7   3      296.31      310.53      9.94 o 
   6   7   3       89.84      101.56      7.04 o 
   7   7   3        1.05        8.07      6.54 o 
  -8   8   3      162.55      172.76      8.42 o 
  -7   8   3        9.43       10.58      4.36 o 
  -6   8   3      348.94      343.56     14.23 o 
  -5   8   3      638.23      607.56     12.83 o 
  -4   8   3      259.31      235.05      5.82 o 
  -3   8   3      191.84      186.34      6.27 o 
  -2   8   3      149.04      141.87      4.55 o 
  -1   8   3      628.68      638.25      7.60 o 
   0   8   3      791.71      812.46     10.14 o 
   1   8   3      872.42      842.85     13.61 o 
   2   8   3      111.15      111.99      4.97 o 
   3   8   3       20.46       25.74      4.08 o 
   4   8   3       19.19       23.72      9.92 o 
   5   8   3       21.05       32.39      9.30 o 
   6   8   3       64.31       77.25     10.88 o 
  -8   9   3        7.96        8.05      8.63 o 
  -7   9   3       15.57       16.30      8.17 o 
  -6   9   3       75.54       84.83      9.25 o 
  -5   9   3      149.06      124.14      9.63 o 
  -4   9   3      511.28      506.03     16.84 o 
  -3   9   3      589.78      604.38     19.68 o 
  -2   9   3       16.74       32.22      7.25 o 
  -1   9   3        8.41        6.67      4.16 o 
   0   9   3        1.97        0.39      4.39 o 
   1   9   3       37.70       45.76      5.46 o 
   2   9   3      452.36      473.93     17.26 o 
   3   9   3      279.17      282.11     10.28 o 
   4   9   3       37.80       39.28      6.35 o 
   5   9   3        1.76       -6.38      9.75 o 
  -7  10   3       43.02       42.90      9.55 o 
  -6  10   3        3.97       17.88      9.00 o 
  -5  10   3       48.05       46.19      9.42 o 
  -4  10   3       14.05       19.72      7.92 o 
  -3  10   3      184.64      209.31     12.84 o 
  -2  10   3      665.51      643.61     21.55 o 
  -1  10   3      381.88      385.27     13.21 o 
   0  10   3       41.92       47.27      7.30 o 
   1  10   3        1.34        0.46      7.17 o 
   2  10   3       46.07       46.77      8.50 o 
   3  10   3      407.57      436.05     17.63 o 
   4  10   3      119.81      131.77     11.05 o 
  -6  11   3      202.74      221.32     15.38 o 
  -5  11   3       30.38       37.31     10.05 o 
  -4  11   3        2.42        2.08      8.42 o 
  -3  11   3        8.29       13.97      8.67 o 
  -1  11   3      131.14      128.77      8.84 o 
   0  11   3      331.08      334.00     13.97 o 
   1  11   3      111.52      113.81      9.59 o 
   2  11   3       76.67       77.33      9.55 o 
   3  11   3       15.25       19.47      9.25 o 
  -5  12   3      127.66      158.12     13.38 o 
   0  12   3      147.34      168.42     11.88 o 
   1  12   3      164.29      177.34     12.96 o 
   2  12   3       24.16       27.56      9.42 o 
  -2 -13   4       37.09       40.73      9.42 o 
  -1 -13   4       96.45      100.76      9.55 o 
   0 -13   4      117.09      112.51      8.71 o 
   2 -13   4       40.69       46.73     10.46 o 
   3 -13   4        5.86       -1.42     10.05 o 
   4 -13   4       16.93       27.51     10.84 o 
  -4 -12   4       32.66       15.05      9.55 o 
  -3 -12   4       88.32       88.25      9.92 o 
  -2 -12   4       67.08       72.74      8.96 o 
  -1 -12   4       47.36       45.65      8.34 o 
   0 -12   4        6.03        3.50      6.88 o 
   1 -12   4      140.31      141.03      8.88 o 
   2 -12   4       83.96       84.00     10.13 o 
   3 -12   4       39.25       47.06      9.88 o 
   4 -12   4        4.63       -0.50      8.75 o 
  -5 -11   4       71.44       61.95     12.67 o 
  -4 -11   4      109.73      109.94     10.40 o 
  -3 -11   4      134.90      134.02      9.63 o 
  -2 -11   4      234.84      225.78     12.67 o 
  -1 -11   4      161.40      162.70     10.96 o 
   0 -11   4        6.72        3.50      6.42 o 
   1 -11   4      195.14      190.42      7.73 o 
   2 -11   4      146.67      125.14     10.13 o 
   3 -11   4      104.98      123.56     10.13 o 
   4 -11   4       60.79       68.28      9.13 o 
  -6 -10   4       76.36       63.03     11.88 o 
  -5 -10   4       40.05       37.10      9.88 o 
  -4 -10   4       27.37       17.75      6.73 o 
  -3 -10   4      169.11      158.47      8.05 o 
  -2 -10   4      118.66      108.74      8.73 o 
  -1 -10   4       57.61       61.69      5.51 o 
   0 -10   4      362.08      356.01     13.46 o 
   1 -10   4      188.72      186.74      7.27 o 
   2 -10   4        0.52       -6.75      6.88 o 
   3 -10   4       12.24       12.13      7.17 o 
   4 -10   4      145.50      137.90      9.55 o 
  -7  -9   4       51.08       38.23     11.21 o 
  -6  -9   4      173.15      171.83     12.59 o 
  -5  -9   4       61.74       47.48      9.92 o 
  -4  -9   4       97.81       86.52      8.57 o 
  -3  -9   4      146.82      124.35      7.06 o 
  -2  -9   4       22.68       19.62      4.68 o 
  -1  -9   4      340.90      325.78     16.53 o 
   0  -9   4      461.13      469.07      6.52 o 
   1  -9   4       10.90        3.60      2.46 o 
   2  -9   4       94.55      111.02     13.15 o 
   3  -9   4        0.75        6.16      7.23 o 
   4  -9   4        5.05        2.04      6.09 o 
  -7  -8   4       64.19       63.16     10.96 o 
  -6  -8   4        0.52       -3.71      8.50 o 
  -5  -8   4       34.29       36.69      7.44 o 
  -4  -8   4      195.18      174.90      7.71 o 
  -3  -8   4       94.04       83.08      4.41 o 
  -2  -8   4      120.30      115.56     12.12 o 
  -1  -8   4       56.61       59.48      3.24 o 
   0  -8   4       58.45       61.05      2.63 o 
   1  -8   4       86.54       78.03      2.94 o 
   2  -8   4     1099.26     1080.14     20.41 o 
   3  -8   4        8.92       14.29      3.24 o 
   4  -8   4        7.62        6.07      3.78 o 
   5  -8   4      264.39      283.06     12.80 o 
   6  -8   4        0.10        1.00      6.59 o 
   7  -8   4       13.13       12.09      7.00 o 
   8  -8   4       15.57       14.67      7.92 o 
  -8  -7   4        1.50       -4.71      9.21 o 
  -7  -7   4        1.60       -4.50      8.92 o 
  -6  -7   4        2.44       -4.84      7.71 o 
  -5  -7   4        0.18        2.37      3.85 o 
  -4  -7   4       28.85       30.90      3.55 o 
  -3  -7   4      450.41      460.05      8.72 o 
  -2  -7   4       96.85       78.99      3.63 o 
  -1  -7   4        0.18       -0.43      2.05 o 
   0  -7   4      396.09      408.22      5.95 o 
   1  -7   4      624.65      621.95      6.58 o 
   2  -7   4      197.10      185.68      7.38 o 
   3  -7   4      175.87      165.55      5.20 o 
   4  -7   4       12.54       14.84      2.93 o 
   5  -7   4      124.86      117.02      7.59 o 
   6  -7   4      126.22      140.90      9.46 o 
   7  -7   4       35.07       54.03      7.30 o 
   8  -7   4        4.81        3.49      5.10 o 
   9  -7   4       10.24        9.57      5.48 o 
  -8  -6   4       32.59       30.85      9.25 o 
  -7  -6   4      142.32      137.32      7.07 o 
  -6  -6   4       18.02       10.65      5.24 o 
  -5  -6   4        0.71        0.16      3.16 o 
  -4  -6   4      101.67      113.39      4.39 o 
  -3  -6   4       41.12       38.45      3.13 o 
  -2  -6   4       81.75       75.15      4.55 o 
  -1  -6   4     1317.33     1313.60     15.40 o 
   0  -6   4       56.37       53.40      2.69 o 
   1  -6   4       40.93       39.84      2.90 o 
   2  -6   4     1541.12     1562.79     18.44 o 
   3  -6   4      245.24      253.59      5.42 o 
   4  -6   4      215.67      201.58     10.40 o 
   5  -6   4      740.16      743.36     19.97 o 
   6  -6   4        9.57       20.43      5.71 o 
   7  -6   4        8.25        3.87      4.13 o 
   8  -6   4       41.04       49.48      5.04 o 
   9  -6   4       25.32       35.76      5.22 o 
  -9  -5   4        0.09        2.74      5.85 o 
  -8  -5   4       40.68       55.87      9.69 o 
  -7  -5   4       13.80       17.74      4.94 o 
  -6  -5   4      246.87      237.81      5.76 o 
  -5  -5   4      938.36      903.86     13.32 o 
  -4  -5   4      711.12      766.02      9.98 o 
  -3  -5   4      793.32      870.42     12.84 o 
  -2  -5   4      136.65      127.55      3.37 o 
  -1  -5   4      624.98      651.50      7.03 o 
   0  -5   4      158.59      143.30      2.76 o 
   1  -5   4      806.83      827.33      7.87 o 
   2  -5   4       41.02       36.80      1.96 o 
   3  -5   4       85.64       74.12      2.51 o 
   4  -5   4      778.23      814.24     11.73 o 
   5  -5   4      132.32      154.05      5.63 o 
   6  -5   4       33.60       41.00      3.86 o 
   7  -5   4      144.60      149.81      6.19 o 
   8  -5   4       54.44       46.64      4.55 o 
   9  -5   4       32.12       35.97      4.69 o 
  -9  -4   4       17.95       11.60      5.11 o 
  -8  -4   4       43.83       51.20      5.17 o 
  -7  -4   4      147.28      161.49      7.13 o 
  -6  -4   4       51.98       51.96      3.42 o 
  -5  -4   4     1181.52     1168.19     13.89 o 
  -4  -4   4      232.77      215.36      4.08 o 
  -3  -4   4     1205.18     1124.09     18.71 o 
  -2  -4   4      123.06      126.54      3.59 o 
  -1  -4   4     2282.78     2312.92     21.41 o 
   0  -4   4     2077.99     2143.41     25.09 o 
   1  -4   4       13.65       16.69      1.16 o 
   2  -4   4       51.63       68.82      2.25 o 
   3  -4   4      292.39      322.30      4.78 o 
   4  -4   4       50.68       40.03      3.00 o 
   5  -4   4     1016.92     1026.79     17.26 o 
   6  -4   4      518.42      536.08     10.39 o 
   7  -4   4        0.27        2.05      3.03 o 
   8  -4   4       13.19        9.28      3.76 o 
   9  -4   4        1.55        3.27      4.10 o 
  -9  -3   4        6.88       11.52      4.47 o 
  -8  -3   4       27.86       29.77      3.39 o 
  -7  -3   4        3.62        3.77      2.99 o 
  -6  -3   4      112.16      135.98      4.51 o 
  -5  -3   4      336.95      353.25      7.59 o 
  -4  -3   4      258.96      257.21      5.13 o 
  -3  -3   4       57.37       58.28      6.69 o 
  -2  -3   4      459.78      437.76      5.73 o 
  -1  -3   4        9.98       16.94      2.17 o 
   0  -3   4      475.92      445.21      4.50 o 
   1  -3   4     4493.53     4489.72     50.58 o 
   2  -3   4       20.75       33.94      1.55 o 
   3  -3   4       22.24       28.80      1.44 o 
   4  -3   4       77.61       97.14      4.06 o 
   5  -3   4      146.45      136.42      6.16 o 
   6  -3   4      332.36      333.55      6.36 o 
   7  -3   4        6.35        4.12      2.91 o 
   8  -3   4       77.88       86.07      4.38 o 
   9  -3   4        1.53        4.89      3.93 o 
  -9  -2   4      110.95      111.64      4.43 o 
  -8  -2   4       71.91       71.66      3.30 o 
  -7  -2   4        8.54        7.82      2.56 o 
  -6  -2   4        4.05        4.89      2.59 o 
  -5  -2   4       99.35      119.66      4.17 o 
  -4  -2   4     1449.92     1452.66     23.06 o 
  -3  -2   4     2555.81     2648.69     40.91 o 
  -2  -2   4      506.79      516.42      6.36 o 
  -1  -2   4      396.74      454.03      5.14 o 
   0  -2   4      191.91      187.47      2.55 o 
   1  -2   4     3971.76     4158.30     41.34 o 
   2  -2   4     5075.56     5212.10     57.44 o 
   3  -2   4     2059.69     2008.62     25.68 o 
   4  -2   4       21.89       17.16      2.03 o 
   5  -2   4      113.13      109.52      3.69 o 
   6  -2   4        3.91        2.78      2.72 o 
   7  -2   4      583.47      588.75      9.48 o 
   8  -2   4      243.30      248.47      6.82 o 
   9  -2   4       71.38       81.11      3.67 o 
 -10  -1   4        2.20        3.17      5.17 o 
  -9  -1   4       18.57       21.84      3.61 o 
  -8  -1   4      443.48      435.93      7.01 o 
  -7  -1   4      122.25      136.51      4.48 o 
  -6  -1   4       17.19       18.17      2.40 o 
  -5  -1   4       13.17       13.01      2.14 o 
  -4  -1   4       50.89       52.86      2.64 o 
  -3  -1   4     5828.42     6361.32     96.62 o 
  -2  -1   4     2204.51     2220.00     21.86 o 
  -1  -1   4       24.97       33.11      1.61 o 
   0  -1   4     1130.05     1157.46     10.24 o 
   1  -1   4        2.13        2.38      1.34 o 
   2  -1   4      536.37      592.82      6.42 o 
   3  -1   4     1291.06     1194.14     13.76 o 
   4  -1   4     2509.79     2515.72     32.41 o 
   5  -1   4      768.36      763.44     11.04 o 
   6  -1   4        4.72       -1.14      2.80 o 
   7  -1   4        1.06        0.60      2.93 o 
   8  -1   4        0.69        6.05      2.89 o 
   9  -1   4       89.53       95.39      4.81 o 
 -10   0   4        2.45        1.88      4.38 o 
  -9   0   4        0.69       -0.34      2.67 o 
  -8   0   4       22.03       19.49      2.65 o 
  -7   0   4      290.80      300.53      6.16 o 
  -6   0   4     2113.56     2012.42     31.25 o 
  -5   0   4      350.28      343.27      6.58 o 
  -4   0   4       13.03       20.21      1.94 o 
  -3   0   4      628.27      670.35      9.09 o 
  -2   0   4       91.88       83.13      1.95 o 
  -1   0   4     8254.13     8371.24     69.61 o 
   0   0   4     7634.91     7727.31     64.96 o 
   1   0   4     1596.54     1605.01     13.86 o 
   2   0   4      444.87      471.72      4.58 o 
   3   0   4        2.34        7.00      1.83 o 
   4   0   4      270.55      261.84      4.96 o 
   5   0   4     2014.91     2024.33     26.58 o 
   6   0   4     1843.97     1889.20     21.70 o 
   7   0   4       34.63       38.05      2.78 o 
   8   0   4        7.27       13.81      3.06 o 
   9   0   4        0.09       -4.20      4.81 o 
 -10   1   4      238.27      219.94      7.84 o 
  -9   1   4       34.40       25.39      4.00 o 
  -8   1   4        0.13        1.77      2.46 o 
  -7   1   4       58.09       48.98      2.13 o 
  -6   1   4      325.93      321.62      8.54 o 
  -5   1   4     2659.00     2652.16     40.84 o 
  -4   1   4     2557.63     2571.78     39.60 o 
  -3   1   4      597.92      661.60      9.05 o 
  -2   1   4       46.77       52.85      3.07 o 
  -1   1   4       11.93       11.14      0.84 o 
   0   1   4     3220.92     3268.38     25.92 o 
   1   1   4     9874.98     9490.18     74.86 o 
   2   1   4     3994.71     3904.00     32.68 o 
   3   1   4       36.29       32.58      1.39 o 
   4   1   4      687.88      711.08     11.65 o 
   5   1   4      109.62      116.42      3.53 o 
   6   1   4       11.22       15.51      2.44 o 
   7   1   4      455.65      472.61      7.29 o 
   8   1   4      178.06      180.65      5.59 o 
   9   1   4       34.45       36.82      3.93 o 
 -10   2   4       32.71       19.80      4.38 o 
  -9   2   4      274.36      267.92      6.02 o 
  -8   2   4      237.75      225.22      6.96 o 
  -7   2   4       12.40        8.04      2.17 o 
  -6   2   4      116.15      123.98      6.15 o 
  -5   2   4       90.99       86.06      3.70 o 
  -4   2   4     1907.87     1917.64     29.97 o 
  -3   2   4     7475.90     7702.77     95.85 o 
  -2   2   4     2141.80     2149.63     21.16 o 
  -1   2   4      185.01      214.51      2.59 o 
   0   2   4      616.36      653.14      6.15 o 
   1   2   4      455.61      429.23      8.00 o 
   2   2   4     2801.41     2683.01     28.59 o 
   3   2   4     4287.00     4246.62     35.84 o 
   4   2   4      484.07      456.81      5.84 o 
   5   2   4       81.72       83.05      2.78 o 
   6   2   4       72.65       71.22      3.48 o 
   7   2   4       97.36      103.92      4.25 o 
   8   2   4       98.91      115.91      4.81 o 
   9   2   4       72.49       75.50      4.90 o 
 -10   3   4       10.89       17.51      4.88 o 
  -9   3   4       56.87       48.82      3.55 o 
  -8   3   4      691.21      622.01     11.20 o 
  -7   3   4     1392.86     1377.41     22.22 o 
  -6   3   4       45.78       45.78      3.15 o 
  -5   3   4       94.30       86.39      4.14 o 
  -4   3   4        0.84       -1.79      1.86 o 
  -3   3   4     1533.25     1505.44     15.45 o 
  -2   3   4     3159.52     3128.90     27.99 o 
  -1   3   4     8173.56     8427.69     75.06 o 
   0   3   4     1809.82     1831.83     14.89 o 
   1   3   4       47.14       48.66      2.83 o 
   2   3   4      155.68      166.37      2.71 o 
   3   3   4      203.09      207.91      3.45 o 
   4   3   4     1328.32     1307.00     12.81 o 
   5   3   4     2256.08     2187.01     25.16 o 
   6   3   4      394.87      383.03      6.71 o 
   7   3   4        3.68        2.83      3.75 o 
   8   3   4       63.80       65.72      4.48 o 
  -9   4   4        1.31        0.04      3.67 o 
  -8   4   4        1.01       -3.47      3.47 o 
  -7   4   4      565.87      533.51     10.38 o 
  -6   4   4     1227.11     1172.01     15.96 o 
  -5   4   4     3950.70     4026.32     50.90 o 
  -4   4   4       50.19       58.21      2.77 o 
  -3   4   4      370.04      382.91      5.05 o 
  -2   4   4       22.36       15.45      1.67 o 
  -1   4   4     1999.56     1917.14     16.48 o 
   0   4   4     4002.57     4009.47     39.17 o 
   1   4   4     3449.35     3400.56     25.49 o 
   2   4   4      283.30      271.64      4.30 o 
   3   4   4        2.62        3.17      1.73 o 
   4   4   4      335.33      338.55      6.10 o 
   5   4   4      496.46      518.02      8.06 o 
   6   4   4      643.48      668.10      9.86 o 
   7   4   4       80.06       84.88      5.50 o 
   8   4   4        7.09        8.29      5.41 o 
  -9   5   4      265.44      264.04      8.44 o 
  -8   5   4        1.46       -0.98      4.00 o 
  -7   5   4       58.47       45.35      3.38 o 
  -6   5   4        3.12       -2.85      2.85 o 
  -5   5   4      591.76      562.68      9.11 o 
  -4   5   4     2914.06     2854.88     32.34 o 
  -3   5   4     1858.86     1919.95     19.88 o 
  -2   5   4       44.96       51.34      2.43 o 
  -1   5   4      101.98      107.57      2.58 o 
   0   5   4      707.83      669.91     13.16 o 
   1   5   4     1341.29     1291.37     10.47 o 
   2   5   4     1912.41     1876.32     20.30 o 
   3   5   4      794.40      741.87      9.46 o 
   4   5   4      246.75      225.31      4.72 o 
   5   5   4       25.52       31.86      3.45 o 
   6   5   4      154.47      164.50      7.55 o 
   7   5   4       14.16       20.27      5.75 o 
   8   5   4      124.27      125.23      7.09 o 
  -9   6   4      154.90      142.19      7.28 o 
  -8   6   4      424.26      437.37      8.44 o 
  -7   6   4      209.87      198.82      6.91 o 
  -6   6   4       83.62       81.53      3.96 o 
  -5   6   4      139.37      129.96      6.05 o 
  -4   6   4      542.80      520.52      9.43 o 
  -3   6   4     2342.96     2238.58     25.61 o 
  -2   6   4     1958.45     1919.37     25.59 o 
  -1   6   4      728.38      724.79      8.68 o 
   0   6   4       51.10       50.24      1.92 o 
   1   6   4       10.04       11.26      1.73 o 
   2   6   4     2523.30     2479.25     23.57 o 
   3   6   4      553.74      563.96      7.70 o 
   4   6   4      202.08      206.15      6.29 o 
   5   6   4      160.55      145.39      7.02 o 
   6   6   4       11.11        7.55      5.56 o 
   7   6   4       80.31       91.30      6.91 o 
  -9   7   4        5.79        2.51      5.26 o 
  -8   7   4      104.00       98.84      4.89 o 
  -7   7   4      449.10      435.53     10.62 o 
  -6   7   4      362.78      373.66      8.14 o 
  -5   7   4       15.28       14.33      3.62 o 
  -4   7   4        5.73        6.11      2.96 o 
  -3   7   4      112.90      105.09      4.35 o 
  -2   7   4     1309.31     1292.96     18.46 o 
  -1   7   4      803.35      808.30      8.88 o 
   0   7   4      688.40      693.42      6.96 o 
   1   7   4      334.49      302.60      8.04 o 
   2   7   4      198.70      193.95      6.14 o 
   3   7   4       50.79       54.78      3.80 o 
   4   7   4      656.56      662.04     11.69 o 
   5   7   4      380.72      381.71     11.19 o 
   6   7   4       94.84       92.50     10.42 o 
   7   7   4        3.79       -3.46     10.13 o 
  -8   8   4       14.27        1.15      5.79 o 
  -7   8   4       75.97       74.64      6.23 o 
  -6   8   4      672.15      679.49     14.56 o 
  -5   8   4      546.26      583.17     13.15 o 
  -4   8   4      239.70      236.86      7.18 o 
  -3   8   4        6.32        8.93      4.55 o 
  -2   8   4       73.40       79.41      8.25 o 
  -1   8   4      274.81      273.79      6.48 o 
   0   8   4     1943.75     1881.69     26.46 o 
   1   8   4      787.69      795.95     19.62 o 
   2   8   4      104.29       89.57      6.10 o 
   3   8   4       37.40       31.48      5.77 o 
   4   8   4       76.15       89.28      6.96 o 
   5   8   4       99.84      113.39     11.26 o 
   6   8   4      122.19      136.65     12.34 o 
  -8   9   4        0.55       15.34      9.05 o 
  -7   9   4       55.97       52.82      9.63 o 
  -6   9   4        0.58       -1.75      8.09 o 
  -5   9   4      124.74      133.73     10.42 o 
  -4   9   4      863.23      869.09     25.35 o 
  -3   9   4      613.88      602.63     20.09 o 
  -2   9   4       49.24       59.11      8.80 o 
  -1   9   4       35.04       40.66      4.75 o 
   0   9   4      102.37       92.05      7.67 o 
   1   9   4      200.99      208.23     12.09 o 
   2   9   4      409.66      401.53     15.63 o 
   3   9   4      215.28      207.81      9.56 o 
   4   9   4       95.12       95.23     10.84 o 
   5   9   4        0.52        9.63     10.34 o 
  -7  10   4       37.96       39.94     10.59 o 
  -6  10   4        2.53        7.25      9.30 o 
  -5  10   4       58.71       41.27      9.71 o 
  -4  10   4       42.77       42.94      9.88 o 
  -3  10   4      210.05      247.66     13.97 o 
  -2  10   4      507.64      493.91     18.38 o 
  -1  10   4       53.15       55.49      6.46 o 
   0  10   4       63.41       60.53      7.67 o 
   1  10   4        3.31       10.00      7.88 o 
   2  10   4       12.00       13.92      8.30 o 
   3  10   4      109.49      111.64     10.71 o 
   4  10   4       29.60       19.68      9.88 o 
  -6  11   4       97.08      100.38     11.71 o 
  -5  11   4       56.25       59.95     11.01 o 
  -4  11   4        3.03        6.38      9.92 o 
   0  11   4      197.38      194.64     11.92 o 
   1  11   4        3.24        2.75      8.25 o 
   2  11   4       23.27       18.38      9.00 o 
   3  11   4        6.26        6.34      9.55 o 
   0  12   4        8.66        2.33      7.42 o 
   1  12   4      142.68      108.55     10.30 o 
  -2 -13   5        1.36        4.13      8.59 o 
  -1 -13   5        1.72        3.88      8.09 o 
   0 -13   5        4.02       -2.79      7.34 o 
   2 -13   5        2.62        0.92      9.67 o 
   3 -13   5       48.77       65.45     11.34 o 
   4 -13   5        2.53        6.75      9.92 o 
  -4 -12   5        7.30        1.58      9.25 o 
  -3 -12   5      112.42      108.64     10.55 o 
  -2 -12   5       83.55       76.37      9.17 o 
  -1 -12   5       12.20       17.88      7.84 o 
   0 -12   5       68.26       63.49      7.88 o 
   1 -12   5        0.43        0.67      5.46 o 
   2 -12   5       23.43       13.55      9.17 o 
   3 -12   5       16.65       -2.46      9.13 o 
   4 -12   5       96.73       87.33     10.92 o 
  -5 -11   5       48.76       33.35     12.13 o 
  -4 -11   5       63.97       58.64      6.89 o 
  -3 -11   5       10.36        7.25      7.55 o 
  -2 -11   5       77.88       65.28      8.50 o 
  -1 -11   5      103.50      101.76      8.75 o 
   0 -11   5      462.27      438.09     15.42 o 
   1 -11   5       21.17       28.40      4.76 o 
   2 -11   5       32.24       35.31      8.21 o 
   3 -11   5        2.51       -7.17      8.05 o 
   4 -11   5        0.47        1.83      8.50 o 
  -6 -10   5       27.10       29.22     11.46 o 
  -5 -10   5      115.96      116.60     12.80 o 
  -4 -10   5      262.38      271.81     10.92 o 
  -3 -10   5       19.91       23.46      6.92 o 
  -2 -10   5       70.09       58.11      6.00 o 
  -1 -10   5       17.17       12.93      5.34 o 
   0 -10   5        6.11        6.71      6.04 o 
   1 -10   5      205.04      198.87      7.55 o 
   2 -10   5      737.65      704.30     22.14 o 
   3 -10   5        8.57       15.05      7.67 o 
   4 -10   5       19.61       29.31      7.50 o 
   5 -10   5        0.53       20.55      8.38 o 
   6 -10   5       45.98       43.81      9.71 o 
   7 -10   5        4.88       19.18      9.13 o 
  -6  -9   5       10.71        3.13     10.17 o 
  -5  -9   5       92.40      115.93     11.51 o 
  -4  -9   5       29.51       32.88      5.77 o 
  -3  -9   5      390.57      411.46     11.21 o 
  -2  -9   5      684.09      626.67     25.47 o 
  -1  -9   5      241.88      241.13      8.15 o 
   0  -9   5       85.79       73.98      4.30 o 
   1  -9   5      112.13      100.47      3.79 o 
   2  -9   5      796.61      775.04     21.28 o 
   3  -9   5      176.65      172.21      8.27 o 
   4  -9   5      332.18      374.61     10.33 o 
   5  -9   5       29.16       50.27      8.25 o 
   6  -9   5       11.87       20.59      8.00 o 
   7  -9   5       83.62       65.95      9.59 o 
   8  -9   5        9.48        8.75      9.17 o 
  -7  -8   5       60.31       66.99     11.17 o 
  -6  -8   5       69.52       77.54     10.17 o 
  -5  -8   5      120.44      113.97     10.26 o 
  -4  -8   5      165.23      181.66      7.85 o 
  -3  -8   5      363.34      390.03     10.54 o 
  -2  -8   5      710.73      704.74     16.14 o 
  -1  -8   5      844.77      855.59     11.66 o 
   0  -8   5      237.40      230.07      4.48 o 
   1  -8   5      106.48      106.03      3.35 o 
   2  -8   5      144.13      146.94      4.86 o 
   3  -8   5      211.26      201.85     12.65 o 
   4  -8   5      124.66      117.95      4.93 o 
   5  -8   5      286.90      312.13      9.31 o 
   6  -8   5       59.20       90.83      6.08 o 
   7  -8   5       79.01       62.82      8.38 o 
   8  -8   5        2.79        6.59      8.25 o 
  -8  -7   5        8.24        0.25      9.55 o 
  -7  -7   5      132.56      141.36     11.51 o 
  -6  -7   5      360.67      359.72     15.55 o 
  -5  -7   5      541.58      553.63     10.24 o 
  -4  -7   5      240.87      232.90      6.44 o 
  -3  -7   5      174.70      173.44      5.71 o 
  -2  -7   5      484.73      507.69      9.08 o 
  -1  -7   5      313.37      309.05      5.89 o 
   0  -7   5     1723.86     1720.90     16.85 o 
   1  -7   5      858.64      885.08      9.64 o 
   2  -7   5      231.98      251.13      9.92 o 
   3  -7   5       25.48       24.10      2.68 o 
   4  -7   5       32.93       27.85      2.79 o 
   5  -7   5      490.65      465.18     10.73 o 
   6  -7   5      315.91      358.45     15.19 o 
   7  -7   5      324.05      358.16     10.08 o 
   8  -7   5        8.00       14.46      5.54 o 
   9  -7   5        0.90       -1.88      8.09 o 
  -8  -6   5       90.36       80.04      9.67 o 
  -7  -6   5      126.00      119.31      9.88 o 
  -6  -6   5      441.92      460.11     13.63 o 
  -5  -6   5      417.24      446.57      8.38 o 
  -4  -6   5     1863.24     1931.33     26.76 o 
  -3  -6   5      828.13      798.98     15.28 o 
  -2  -6   5      293.20      275.04      6.01 o 
  -1  -6   5        5.80        5.82      1.81 o 
   0  -6   5      958.61      972.01     10.20 o 
   1  -6   5     1815.17     1773.28     15.90 o 
   2  -6   5     1931.35     1878.60     25.39 o 
   3  -6   5     1435.19     1531.47     18.26 o 
   4  -6   5      102.86      120.22      3.77 o 
   5  -6   5       25.69       22.51      4.06 o 
   6  -6   5      114.51      104.94      5.24 o 
   7  -6   5      345.67      330.70     12.32 o 
   8  -6   5       71.28       85.54      5.60 o 
   9  -6   5       50.04       55.80      5.64 o 
  -9  -5   5       70.28       63.36      8.84 o 
  -8  -5   5      202.85      214.67      9.15 o 
  -7  -5   5      318.76      309.30      9.46 o 
  -6  -5   5      369.28      352.64      9.51 o 
  -5  -5   5      112.74      110.08      3.35 o 
  -4  -5   5      479.39      517.30      8.83 o 
  -3  -5   5     2198.89     2209.42     31.52 o 
  -2  -5   5     2515.91     2530.75     28.57 o 
  -1  -5   5      749.20      703.25      8.28 o 
   0  -5   5      154.93      163.75      3.52 o 
   1  -5   5       27.38       28.04      1.60 o 
   2  -5   5     1190.25     1147.87     13.88 o 
   3  -5   5     2243.63     2173.53     26.08 o 
   4  -5   5      583.04      598.95      8.10 o 
   5  -5   5      212.67      231.86      6.83 o 
   6  -5   5       11.31        8.51      3.82 o 
   7  -5   5        3.75       -0.60      4.04 o 
   8  -5   5        1.50        0.49      4.38 o 
   9  -5   5       26.36       29.01      5.16 o 
  -9  -4   5       16.92       16.36      5.37 o 
  -8  -4   5      361.96      372.52      9.96 o 
  -7  -4   5      640.69      667.09     10.85 o 
  -6  -4   5      166.36      169.77      5.39 o 
  -5  -4   5      349.13      331.28     10.53 o 
  -4  -4   5      434.48      414.95      6.75 o 
  -3  -4   5      630.93      656.41     12.06 o 
  -2  -4   5     2835.76     2887.60     32.21 o 
  -1  -4   5     3287.04     3223.43     29.59 o 
   0  -4   5     3877.46     3884.68     36.09 o 
   1  -4   5      320.84      307.91      3.97 o 
   2  -4   5       31.09       36.70      1.92 o 
   3  -4   5      236.90      248.51      4.30 o 
   4  -4   5      388.01      351.90      5.33 o 
   5  -4   5     1299.97     1335.70     22.13 o 
   6  -4   5      264.00      272.60     11.91 o 
   7  -4   5      203.33      195.45      6.76 o 
   8  -4   5       12.58       16.99      4.67 o 
   9  -4   5       23.50       18.81      4.96 o 
  -9  -3   5       63.03       59.51      4.16 o 
  -8  -3   5       10.89        6.83      3.41 o 
  -7  -3   5      130.52      135.65      4.99 o 
  -6  -3   5     1838.42     1853.85     29.73 o 
  -5  -3   5     1947.94     1906.41     30.39 o 
  -4  -3   5     1459.28     1429.67     23.14 o 
  -3  -3   5       82.99       71.81      3.75 o 
  -2  -3   5      144.49      159.21      3.26 o 
  -1  -3   5      101.04       97.41      2.22 o 
   0  -3   5     1938.30     1880.92     17.84 o 
   1  -3   5    10746.93    10723.82     95.05 o 
   2  -3   5      186.39      161.53      3.32 o 
   3  -3   5       20.62       17.10      1.67 o 
   4  -3   5       85.75       95.38      2.60 o 
   5  -3   5      122.96      107.45      4.04 o 
   6  -3   5      797.01      761.10     11.59 o 
   7  -3   5      298.82      305.23      7.77 o 
   8  -3   5       35.70       43.83      4.41 o 
   9  -3   5        4.54       -0.15      4.30 o 
  -9  -2   5      222.76      227.58      5.92 o 
  -8  -2   5      129.38      116.76      4.66 o 
  -7  -2   5       34.70       35.65      4.17 o 
  -6  -2   5       20.82       22.62      3.50 o 
  -5  -2   5      453.18      456.65      8.82 o 
  -4  -2   5     2525.00     2473.23     38.55 o 
  -3  -2   5     4331.25     4314.00     66.12 o 
  -2  -2   5       90.12       64.33      2.46 o 
  -1  -2   5        7.33        9.32      1.08 o 
   0  -2   5      134.04      138.05      2.18 o 
   1  -2   5      173.42      141.27      2.77 o 
   2  -2   5     3270.78     3254.32     29.53 o 
   3  -2   5     2881.10     2986.22     30.05 o 
   4  -2   5      565.10      570.14      6.67 o 
   5  -2   5       11.24        9.83      2.54 o 
   6  -2   5       23.61       24.73      3.29 o 
   7  -2   5      234.72      233.40      6.72 o 
   8  -2   5       36.11       44.47      4.42 o 
   9  -2   5       36.09       32.67      3.93 o 
  -9  -1   5       96.75      105.41      3.99 o 
  -8  -1   5      878.59      848.60     14.62 o 
  -7  -1   5     1005.34      976.52     16.32 o 
  -6  -1   5      161.64      161.60      5.04 o 
  -5  -1   5        9.23       10.22      2.48 o 
  -4  -1   5        3.72        4.60      2.22 o 
  -3  -1   5     1656.01     1689.47     26.65 o 
  -2  -1   5    10473.77    10786.38    104.40 o 
  -1  -1   5     5610.60     5837.52     52.29 o 
   0  -1   5        4.02        2.33      1.01 o 
   1  -1   5      267.09      282.46      3.19 o 
   2  -1   5     1046.19     1111.28     14.20 o 
   3  -1   5     1308.80     1291.96     13.56 o 
   4  -1   5      581.97      563.08      6.62 o 
   5  -1   5      628.67      644.10      9.99 o 
   6  -1   5       79.89       82.17      3.62 o 
   7  -1   5       21.07       21.11      3.90 o 
   8  -1   5       38.54       33.58      4.30 o 
   9  -1   5       23.84       21.77      3.74 o 
 -10   0   5        4.75        4.42      5.17 o 
  -9   0   5       15.12       13.39      3.33 o 
  -8   0   5       81.79       67.96      3.54 o 
  -7   0   5      222.95      225.46      5.78 o 
  -6   0   5      821.75      837.05     14.09 o 
  -5   0   5     1067.30     1043.38     17.06 o 
  -4   0   5      117.58      125.44      4.19 o 
  -3   0   5       49.81       54.91      1.83 o 
  -2   0   5      821.79      807.38      8.48 o 
  -1   0   5     1226.35     1142.01      9.99 o 
   0   0   5     1612.34     1516.65     13.27 o 
   1   0   5     1527.87     1524.49     16.64 o 
   2   0   5        3.11        3.70      1.13 o 
   3   0   5       19.09       19.49      1.59 o 
   4   0   5       57.49       54.40      1.98 o 
   5   0   5      490.21      484.63      8.19 o 
   6   0   5      229.73      228.26      4.99 o 
   7   0   5        1.23       -0.78      3.19 o 
   8   0   5       11.96        7.68      3.46 o 
   9   0   5        0.25        2.51      3.82 o 
 -10   1   5      174.89      166.54      8.09 o 
  -9   1   5       27.76       26.74      3.32 o 
  -8   1   5       27.01       21.77      3.19 o 
  -7   1   5       62.94       54.86      3.28 o 
  -6   1   5      556.82      548.83     10.44 o 
  -5   1   5     1631.04     1635.72     21.28 o 
  -4   1   5     1450.98     1372.32     21.53 o 
  -3   1   5      263.01      261.93      3.95 o 
  -2   1   5      225.90      225.39      2.98 o 
  -1   1   5      161.25      150.89      2.26 o 
   0   1   5      830.45      785.06      7.29 o 
   1   1   5     4427.60     4357.44     32.57 o 
   2   1   5     1438.03     1381.51     13.09 o 
   3   1   5      271.17      286.94      3.63 o 
   4   1   5       72.57       78.36      2.72 o 
   5   1   5      257.18      258.23      4.94 o 
   6   1   5      357.19      362.96      6.36 o 
   7   1   5      368.90      356.24      7.27 o 
   8   1   5       33.92       27.02      3.91 o 
   9   1   5        5.48        5.77      4.23 o 
 -10   2   5       33.50       26.30      5.34 o 
  -9   2   5      173.37      174.96      5.73 o 
  -8   2   5      461.35      439.87      8.80 o 
  -7   2   5        3.20        0.51      2.96 o 
  -6   2   5       21.11       23.99      3.13 o 
  -5   2   5       76.23       70.64      3.43 o 
  -4   2   5     1984.74     1978.54     38.81 o 
  -3   2   5     1435.61     1476.79     19.34 o 
  -2   2   5      628.81      599.64      6.71 o 
  -1   2   5        0.48        1.04      0.79 o 
   0   2   5      832.84      884.22      8.19 o 
   1   2   5      430.45      431.20      4.24 o 
   2   2   5     1010.74      977.88      8.78 o 
   3   2   5     2710.69     2718.31     23.93 o 
   4   2   5      291.02      264.47      3.78 o 
   5   2   5       82.13       91.87      3.04 o 
   6   2   5      147.45      152.37      4.66 o 
   7   2   5       10.00        6.54      3.64 o 
   8   2   5       26.68       22.74      5.94 o 
  -9   3   5        4.74        1.79      3.70 o 
  -8   3   5      315.43      315.00      7.69 o 
  -7   3   5      483.28      495.49     14.11 o 
  -6   3   5       99.22      109.65      5.07 o 
  -5   3   5      905.17      901.60     15.45 o 
  -4   3   5      939.75      954.81     13.34 o 
  -3   3   5     1358.08     1312.87     17.56 o 
  -2   3   5     4177.28     4196.63     45.58 o 
  -1   3   5      474.67      414.24      4.41 o 
   0   3   5      172.21      178.29      3.03 o 
   1   3   5      802.61      811.01      7.20 o 
   2   3   5      114.91      116.06      3.15 o 
   3   3   5      219.65      223.08      3.78 o 
   4   3   5      133.12      119.46      3.16 o 
   5   3   5      214.45      196.32      4.96 o 
   6   3   5        1.46       -1.19      3.54 o 
   7   3   5       10.74       12.05      7.13 o 
   8   3   5       65.37       70.80      5.96 o 
  -9   4   5       85.63       82.17      4.70 o 
  -8   4   5        2.83       -0.33      4.38 o 
  -7   4   5      257.76      254.26      7.22 o 
  -6   4   5      835.15      794.24     14.34 o 
  -5   4   5      122.11      135.90      6.52 o 
  -4   4   5      795.82      809.45     10.30 o 
  -3   4   5      702.43      694.57      9.07 o 
  -2   4   5      228.00      256.32      4.08 o 
  -1   4   5      621.45      582.00      5.57 o 
   0   4   5     2610.85     2502.94     41.71 o 
   1   4   5      676.32      652.22      6.24 o 
   2   4   5       62.22       60.84      2.88 o 
   3   4   5       93.36       98.27      2.75 o 
   4   4   5       71.73       65.57      2.88 o 
   5   4   5        1.24        4.26      3.45 o 
   6   4   5      251.44      240.97     14.67 o 
   7   4   5       58.27       56.93      5.97 o 
   8   4   5        0.55       -6.27      6.27 o 
  -9   5   5        8.66       14.31      4.68 o 
  -8   5   5       23.81       17.21      4.45 o 
  -7   5   5      218.79      212.67      7.35 o 
  -6   5   5       75.94       70.00      5.81 o 
  -5   5   5      337.92      326.00      6.83 o 
  -4   5   5     1166.19     1144.89     14.09 o 
  -3   5   5       35.90       37.91      2.57 o 
  -2   5   5      452.81      450.18      6.77 o 
  -1   5   5     1149.82     1178.03     10.82 o 
   0   5   5        0.30        1.16      1.47 o 
   1   5   5      283.92      260.70      3.64 o 
   2   5   5      527.94      504.01      6.35 o 
   3   5   5       34.99       41.53      2.82 o 
   4   5   5      113.95      124.24      4.33 o 
   5   5   5       40.16       52.65      5.26 o 
   6   5   5       57.66       58.48      5.76 o 
   7   5   5        0.28        6.91      6.86 o 
  -9   6   5       63.46       67.40      5.69 o 
  -8   6   5      218.02      230.41      8.15 o 
  -7   6   5        0.93       -3.62      3.62 o 
  -6   6   5      434.07      389.07      8.31 o 
  -5   6   5      294.62      293.74      6.99 o 
  -4   6   5        6.42        3.99      3.29 o 
  -3   6   5      809.88      843.64     11.21 o 
  -2   6   5      227.09      238.90      6.06 o 
  -1   6   5        1.39       -1.76      1.76 o 
   0   6   5      287.33      299.94      4.32 o 
   1   6   5      767.56      770.76      7.48 o 
   2   6   5      124.94      118.16      3.67 o 
   3   6   5      264.64      247.97      5.86 o 
   4   6   5       31.47       22.18      4.22 o 
   5   6   5        6.27       16.85      5.51 o 
   6   6   5       66.41       74.12      6.46 o 
   7   6   5       47.55       53.19     10.05 o 
  -8   7   5       87.73       86.39      6.25 o 
  -7   7   5      291.26      288.52      9.38 o 
  -6   7   5       65.22       77.50      8.19 o 
  -5   7   5      165.07      144.95      6.10 o 
  -4   7   5      631.69      612.05     10.78 o 
  -3   7   5       84.09       85.32      4.47 o 
  -2   7   5      631.09      587.44     10.41 o 
  -1   7   5      426.16      420.53      6.33 o 
   0   7   5      242.80      235.03      6.65 o 
   1   7   5       78.67       67.80      4.30 o 
   2   7   5      238.70      249.09      8.46 o 
   3   7   5      115.48      110.18     11.23 o 
   4   7   5        3.91       -1.60      5.58 o 
   5   7   5        7.33       17.13      9.09 o 
   6   7   5        5.12       16.88      9.59 o 
  -8   8   5       89.21       83.25      9.84 o 
  -7   8   5       60.46       73.24      9.46 o 
  -6   8   5       61.62       63.07      8.59 o 
  -5   8   5      339.44      352.71     15.05 o 
  -4   8   5       29.97       25.80      7.80 o 
  -3   8   5       51.70       66.66      7.75 o 
  -2   8   5      746.88      760.66     22.18 o 
  -1   8   5      122.75      133.79      7.00 o 
   0   8   5       15.52       12.09      6.42 o 
   1   8   5      138.29      133.26      9.48 o 
   2   8   5      191.28      191.32     14.24 o 
   3   8   5      175.08      205.45     21.05 o 
   4   8   5       78.22       88.09      6.96 o 
   5   8   5       32.41       32.56     10.42 o 
  -7   9   5      136.81      140.74     11.63 o 
  -6   9   5       16.96       20.80      8.92 o 
  -5   9   5        0.97        0.29      8.46 o 
  -4   9   5       57.55       74.45      9.63 o 
  -3   9   5       27.57       25.89      8.63 o 
  -2   9   5      185.58      186.84     13.46 o 
  -1   9   5      155.42      167.87      9.71 o 
   0   9   5      216.00      224.49     11.76 o 
   1   9   5       27.48       23.89      7.67 o 
   2   9   5        2.17        3.84      8.13 o 
   3   9   5        8.80       15.80      8.96 o 
   4   9   5      113.38      151.41     11.84 o 
  -6  10   5      124.45      120.02     11.80 o 
  -5  10   5      157.76      167.00     12.42 o 
  -4  10   5       63.63       72.58     10.67 o 
  -3  10   5       14.59        7.50      8.63 o 
  -1  10   5       59.17       73.41      6.59 o 
   0  10   5      201.59      212.77     11.80 o 
   1  10   5      150.29      165.12     12.55 o 
   2  10   5       31.24       43.27      9.25 o 
   3  10   5        0.98        4.25      9.50 o 
  -5  11   5       91.31       97.76     12.05 o 
   0  11   5        0.39       -3.96      7.55 o 
   1  11   5       92.00      104.34      9.96 o 
   2  11   5       49.82       64.95     10.17 o 
  -2 -13   6       68.93       65.99      9.92 o 
  -1 -13   6       36.20       32.47      8.55 o 
   0 -13   6        7.13        9.96      7.38 o 
   2 -13   6       41.01       40.48     10.26 o 
   3 -13   6       50.80       55.07     11.01 o 
   4 -13   6       56.27       67.78     11.84 o 
  -3 -12   6       67.39       65.95      9.71 o 
  -2 -12   6       97.28       96.01      9.67 o 
  -1 -12   6      130.70      133.86      9.84 o 
   0 -12   6       21.25       32.56      7.50 o 
   1 -12   6       18.97        8.71      4.70 o 
   2 -12   6      149.64      133.48     11.26 o 
   3 -12   6       37.19       35.43      9.84 o 
   4 -12   6       55.74       65.20     10.67 o 
  -4 -11   6       65.38       62.45      9.59 o 
  -3 -11   6       40.09       43.98      8.55 o 
  -2 -11   6      122.03      128.06      9.59 o 
  -1 -11   6      115.13      111.26      8.96 o 
   0 -11   6      304.20      293.69     12.76 o 
   1 -11   6      321.28      336.43     18.61 o 
   2 -11   6        1.92        4.42      8.13 o 
   3 -11   6        4.96        3.25      8.55 o 
   4 -11   6       29.23       25.64      8.84 o 
  -6 -10   6       74.13       91.71     13.05 o 
  -5 -10   6      118.05      131.40     13.34 o 
  -4 -10   6      252.76      234.83     10.29 o 
  -3 -10   6       91.87       83.52      6.96 o 
  -2 -10   6       31.22       30.90      5.73 o 
  -1 -10   6      285.60      269.13     12.42 o 
   0 -10   6      180.55      178.25      7.88 o 
   1 -10   6       27.43       31.10      4.65 o 
   2 -10   6      167.48      185.55     12.38 o 
   3 -10   6      100.57      107.30      9.17 o 
   4 -10   6        0.27        4.88      7.84 o 
  -6  -9   6       38.78       30.10     11.34 o 
  -5  -9   6       83.56       74.79     11.46 o 
  -4  -9   6      197.40      221.99      9.98 o 
  -3  -9   6      244.44      251.51     10.11 o 
  -2  -9   6      159.37      159.29     13.90 o 
  -1  -9   6       56.14       55.06      5.22 o 
   0  -9   6       22.47       22.50      3.77 o 
   1  -9   6        1.59        1.76      4.05 o 
   2  -9   6      185.25      187.72      7.94 o 
   3  -9   6      234.71      249.99      9.06 o 
   4  -9   6      129.71      145.50      8.23 o 
   5  -9   6        0.28       17.30      8.17 o 
   6  -9   6       65.07       66.99      9.34 o 
   7  -9   6       19.12        5.71      8.67 o 
  -7  -8   6      117.74      111.97     11.63 o 
  -6  -8   6      158.37      149.11     11.67 o 
  -5  -8   6       19.72       17.38      9.13 o 
  -4  -8   6        2.79        1.23      4.73 o 
  -3  -8   6       88.62      100.49      6.02 o 
  -2  -8   6      423.22      418.37     10.52 o 
  -1  -8   6      677.01      687.41     16.47 o 
   0  -8   6      291.70      309.24      5.21 o 
   1  -8   6        2.52       -0.50      1.60 o 
   2  -8   6        5.95        6.10      3.37 o 
   3  -8   6      427.02      407.51     10.01 o 
   4  -8   6       77.03       79.00      5.50 o 
   5  -8   6       35.59       46.77      7.71 o 
   6  -8   6      175.92      210.14     12.21 o 
   7  -8   6        3.73        5.17      8.55 o 
   8  -8   6       26.07       25.76      8.84 o 
  -7  -7   6       49.39       50.61     10.21 o 
  -6  -7   6      114.82      118.18     10.26 o 
  -5  -7   6      284.16      264.00     13.84 o 
  -4  -7   6       15.89       18.12      3.86 o 
  -3  -7   6        0.61        2.35      3.47 o 
  -2  -7   6        0.52        3.04      3.34 o 
  -1  -7   6       50.08       58.48      3.28 o 
   0  -7   6      664.65      670.24      7.96 o 
   1  -7   6      213.73      220.35      4.11 o 
   2  -7   6      115.01      129.54      5.73 o 
   3  -7   6      168.14      164.76      4.89 o 
   4  -7   6       52.95       61.66      3.87 o 
   5  -7   6       39.41       36.83     10.32 o 
   6  -7   6       17.88       22.34      5.02 o 
   7  -7   6       10.69        0.54      7.38 o 
   8  -7   6        0.10       -7.63      7.63 o 
  -8  -6   6        0.30       -8.55      8.55 o 
  -7  -6   6        0.67       -4.54      7.75 o 
  -6  -6   6       16.38       20.49      5.48 o 
  -5  -6   6       53.47       58.53      5.52 o 
  -4  -6   6      380.57      392.12      8.08 o 
  -3  -6   6      288.35      281.90     10.65 o 
  -2  -6   6       62.71       61.95      4.63 o 
  -1  -6   6       11.93       17.51      2.19 o 
   0  -6   6       56.50       57.17      3.38 o 
   1  -6   6      240.04      240.29      3.79 o 
   2  -6   6       91.41       93.24      4.69 o 
   3  -6   6       19.51       27.08      2.60 o 
   4  -6   6       76.72       87.80      3.26 o 
   5  -6   6      199.44      209.74      7.28 o 
   6  -6   6        9.79        7.04      4.58 o 
   7  -6   6       51.10       47.94      5.57 o 
   8  -6   6       64.96       65.82      8.09 o 
  -8  -5   6       43.58       44.73      8.25 o 
  -7  -5   6       49.32       40.89      5.59 o 
  -6  -5   6       14.27       19.79      4.42 o 
  -5  -5   6      175.50      176.31      8.10 o 
  -4  -5   6       10.82        7.60      3.89 o 
  -3  -5   6      516.05      526.09     15.52 o 
  -2  -5   6      112.15       98.76      4.25 o 
  -1  -5   6       34.05       40.03      1.94 o 
   0  -5   6      185.15      190.00      4.29 o 
   1  -5   6      264.17      248.62      3.87 o 
   2  -5   6      359.98      348.70      7.30 o 
   3  -5   6      296.67      290.12      5.29 o 
   4  -5   6      142.84      152.52      4.18 o 
   5  -5   6       31.03       23.49      6.07 o 
   6  -5   6      125.29      124.26      6.20 o 
   7  -5   6       11.61       13.11      4.55 o 
   8  -5   6       48.04       42.14     10.69 o 
   9  -5   6       25.34       34.77      8.25 o 
  -9  -4   6        0.00        4.23      9.57 o 
  -8  -4   6        7.91        8.25      5.33 o 
  -7  -4   6      149.45      148.72      5.64 o 
  -6  -4   6       15.60       11.16      4.04 o 
  -5  -4   6        1.13        1.18      3.39 o 
  -4  -4   6     1001.67     1024.11     17.68 o 
  -3  -4   6       41.33       31.96      3.38 o 
  -2  -4   6      413.43      445.12      6.35 o 
  -1  -4   6      688.53      671.71      7.17 o 
   0  -4   6      153.11      158.02      3.30 o 
   1  -4   6       37.40       37.62      1.77 o 
   2  -4   6      651.91      643.15     13.81 o 
   3  -4   6      146.19      141.46      4.00 o 
   4  -4   6       98.32       86.84      4.14 o 
   5  -4   6      290.73      309.50      6.58 o 
   6  -4   6       12.14        2.09      7.00 o 
   7  -4   6       65.23       57.04      5.27 o 
   8  -4   6       29.68       32.78      5.07 o 
   9  -4   6      146.80      160.19      7.97 o 
  -9  -3   6        0.72       -0.06      3.91 o 
  -8  -3   6       55.64       62.41      4.06 o 
  -7  -3   6        0.10        1.55      5.82 o 
  -6  -3   6      154.10      170.79      6.23 o 
  -5  -3   6      186.16      187.99      5.88 o 
  -4  -3   6        3.54        3.24      2.91 o 
  -3  -3   6      231.60      243.91      4.58 o 
  -2  -3   6      387.39      375.79      5.31 o 
  -1  -3   6        2.35        5.07      1.39 o 
   0  -3   6      522.26      512.31      5.78 o 
   1  -3   6     2683.04     2759.58     24.48 o 
   2  -3   6      327.76      311.95      6.66 o 
   3  -3   6      395.66      363.35      5.08 o 
   4  -3   6      193.67      188.25      3.76 o 
   5  -3   6      171.77      179.04      5.33 o 
   6  -3   6       44.92       37.54      6.82 o 
   7  -3   6      151.64      137.07      6.65 o 
   8  -3   6        6.44        7.67      4.35 o 
   9  -3   6        3.92        3.96      4.94 o 
  -9  -2   6        1.68        3.88      3.58 o 
  -8  -2   6        5.99       11.33      4.00 o 
  -7  -2   6      129.25      133.96      6.38 o 
  -6  -2   6      241.62      223.05      8.78 o 
  -5  -2   6        3.18        9.53      3.12 o 
  -4  -2   6      451.83      488.92      9.53 o 
  -3  -2   6      709.08      710.68     12.56 o 
  -2  -2   6      494.34      526.00      6.74 o 
  -1  -2   6     1732.21     1788.67     16.65 o 
   0  -2   6      659.04      627.86      6.15 o 
   1  -2   6     1599.91     1657.24     13.64 o 
   2  -2   6      767.93      731.66      7.56 o 
   3  -2   6      107.11      108.52      2.95 o 
   4  -2   6      254.04      251.21      4.20 o 
   5  -2   6      628.65      668.75     10.70 o 
   6  -2   6      213.22      231.93      6.15 o 
   7  -2   6        0.21       -3.28      4.09 o 
   8  -2   6       11.20       12.37      4.50 o 
   9  -2   6       24.82       18.43      4.17 o 
  -9  -1   6        3.99        2.59      3.92 o 
  -8  -1   6        5.69       11.98      3.67 o 
  -7  -1   6        2.17        1.87      3.30 o 
  -6  -1   6       64.94       75.69      4.94 o 
  -5  -1   6      795.80      786.05     13.72 o 
  -4  -1   6      129.22      114.11      4.45 o 
  -3  -1   6      409.42      473.63      9.28 o 
  -2  -1   6      645.54      613.88      7.62 o 
  -1  -1   6        0.02       -1.19      1.19 o 
   0  -1   6      834.85      803.98      7.58 o 
   1  -1   6     4820.68     4836.14     38.34 o 
   2  -1   6       47.07       38.33      1.67 o 
   3  -1   6       27.33       29.62      1.87 o 
   4  -1   6       39.00       41.57      2.12 o 
   5  -1   6        6.79        5.79      2.88 o 
   6  -1   6       51.02       50.14      3.81 o 
   7  -1   6      219.59      253.20      7.74 o 
   8  -1   6        2.02        0.61      3.77 o 
   9  -1   6        5.10        9.13      5.05 o 
  -9   0   6      157.56      160.38      6.21 o 
  -8   0   6        7.76        6.49      3.48 o 
  -7   0   6      420.97      394.00     16.01 o 
  -6   0   6       41.39       50.43      3.56 o 
  -5   0   6      130.72      131.93      4.77 o 
  -4   0   6     1319.01     1295.92     21.08 o 
  -3   0   6     2650.16     2684.22     29.79 o 
  -2   0   6        3.00        4.03      1.41 o 
  -1   0   6      128.98      128.30      2.22 o 
   0   0   6     1259.60     1262.47     13.28 o 
   1   0   6     1288.04     1275.10     10.10 o 
   2   0   6      326.95      301.94      5.00 o 
   3   0   6     1262.29     1296.10     14.90 o 
   4   0   6        9.42        9.51      1.96 o 
   5   0   6       24.80       21.84      3.22 o 
   6   0   6       29.45       23.19      3.42 o 
   7   0   6       63.13       67.23      4.87 o 
   8   0   6      136.61      142.41      5.61 o 
  -9   1   6        8.33       10.19      5.71 o 
  -8   1   6      486.61      461.50      9.53 o 
  -7   1   6      494.61      497.58      9.85 o 
  -6   1   6       71.92       63.63      3.61 o 
  -5   1   6      135.90      135.21      6.25 o 
  -4   1   6       72.34       70.60      2.67 o 
  -3   1   6     1098.45     1111.49     13.01 o 
  -2   1   6     2532.13     2550.99     25.29 o 
  -1   1   6     1191.84     1201.00     10.67 o 
   0   1   6      219.52      222.11      3.31 o 
   1   1   6       31.06       32.42      1.30 o 
   2   1   6       71.06       68.58      3.62 o 
   3   1   6      887.57      887.77      8.52 o 
   4   1   6     1216.39     1216.87     12.13 o 
   5   1   6      604.38      602.55      8.70 o 
   6   1   6       24.04       28.92      3.64 o 
   7   1   6       19.80       18.65      3.91 o 
   8   1   6        0.58       11.35      5.04 o 
  -9   2   6       35.00       32.30      4.20 o 
  -8   2   6        3.35       -0.31      3.67 o 
  -7   2   6      275.97      247.84      6.78 o 
  -6   2   6      968.74      967.41     18.85 o 
  -5   2   6      430.88      423.49      6.93 o 
  -4   2   6       21.02       23.17      2.33 o 
  -3   2   6      433.71      450.92      6.28 o 
  -2   2   6       48.96       49.96      1.92 o 
  -1   2   6     1653.99     1637.54     14.28 o 
   0   2   6     3176.14     3149.20     30.67 o 
   1   2   6      494.61      473.09      4.49 o 
   2   2   6       35.62       34.03      1.89 o 
   3   2   6        0.07       -1.75      1.75 o 
   4   2   6       60.70       66.66      2.36 o 
   5   2   6      210.98      222.50      6.06 o 
   6   2   6      318.19      325.90      7.27 o 
   7   2   6        2.37        4.80      4.83 o 
   8   2   6        0.98       -1.85     15.45 o 
  -9   3   6       30.50       32.99      7.38 o 
  -8   3   6        2.47        6.60      3.94 o 
  -7   3   6        4.23        9.67      3.85 o 
  -6   3   6       10.33        6.88      3.68 o 
  -5   3   6      293.41      284.78      8.07 o 
  -4   3   6     3345.40     3383.31     52.69 o 
  -3   3   6      466.31      480.03      6.81 o 
  -2   3   6      110.03      111.42      3.19 o 
  -1   3   6      143.23      151.15      2.87 o 
   0   3   6      711.71      676.78      7.76 o 
   1   3   6     1725.02     1714.49     14.21 o 
   2   3   6     1527.05     1501.13     16.12 o 
   3   3   6        6.76        7.81      2.03 o 
   4   3   6        8.89        7.79      2.49 o 
   5   3   6       50.48       54.28      5.88 o 
   6   3   6      285.28      308.92     15.95 o 
   7   3   6       60.41       66.83      5.77 o 
   8   3   6       83.52       79.89      7.27 o 
  -9   4   6      168.14      147.40      7.69 o 
  -8   4   6      312.82      302.38      8.44 o 
  -7   4   6        0.28        2.31      4.52 o 
  -6   4   6      223.78      212.91      7.15 o 
  -5   4   6     1039.59      980.57     17.28 o 
  -4   4   6     1068.48     1064.20     18.46 o 
  -3   4   6     1682.13     1666.18     22.32 o 
  -2   4   6      631.31      632.58      7.65 o 
  -1   4   6       75.47       82.92      2.35 o 
   0   4   6        6.80        4.77      1.66 o 
   1   4   6       77.87       71.39      2.03 o 
   2   4   6     2116.25     2156.85     20.61 o 
   3   4   6      531.10      534.02     10.17 o 
   4   4   6      229.41      230.07      5.76 o 
   5   4   6       43.68       36.69      5.17 o 
   6   4   6       25.85       25.89      5.98 o 
   7   4   6       36.03       47.92      6.40 o 
  -9   5   6       26.44       22.79      5.94 o 
  -8   5   6      200.32      199.71      8.02 o 
  -7   5   6      612.57      603.94     12.69 o 
  -6   5   6      123.82      118.56      5.69 o 
  -5   5   6       66.56       69.36      9.48 o 
  -4   5   6      134.62      134.51      6.44 o 
  -3   5   6      378.91      363.49      6.29 o 
  -2   5   6     1420.38     1387.93     19.24 o 
  -1   5   6     1457.13     1478.38     14.90 o 
   0   5   6      252.07      256.60      3.78 o 
   1   5   6       39.55       41.14      2.05 o 
   2   5   6      146.08      139.56      4.11 o 
   3   5   6      346.05      354.18      6.91 o 
   4   5   6      742.40      767.62     12.69 o 
   5   5   6      455.10      458.12     12.51 o 
   6   5   6       73.95       72.80      6.63 o 
   7   5   6       22.79       25.80      9.96 o 
  -8   6   6        0.86        0.23      5.36 o 
  -7   6   6      255.44      223.17     11.17 o 
  -6   6   6      785.08      789.40     15.64 o 
  -5   6   6      591.53      611.15     10.59 o 
  -4   6   6       46.32       49.32      3.90 o 
  -3   6   6       77.85       68.11      3.82 o 
  -2   6   6        0.17        3.07      3.29 o 
  -1   6   6     1548.32     1548.92     13.35 o 
   0   6   6     1585.63     1596.66     23.22 o 
   1   6   6      983.41      966.78     11.55 o 
   2   6   6      202.93      189.58      7.10 o 
   3   6   6       22.72       19.41      5.27 o 
   4   6   6       29.54       35.37      8.02 o 
   5   6   6       79.38       86.63      9.21 o 
   6   6   6      153.91      148.70     11.46 o 
  -8   7   6       14.12       17.55      8.46 o 
  -7   7   6      148.24      147.97      7.31 o 
  -6   7   6        0.33        0.97      5.31 o 
  -5   7   6      442.67      433.53     11.32 o 
  -4   7   6     1225.12     1243.65     32.06 o 
  -3   7   6     1092.08     1079.74     28.31 o 
  -2   7   6        1.34        1.25      6.96 o 
  -1   7   6      178.82      178.79      6.33 o 
   0   7   6      144.50      152.85      9.53 o 
   1   7   6      733.70      722.85     15.21 o 
   2   7   6      526.78      527.46     12.65 o 
   3   7   6       74.46       75.55      6.23 o 
   4   7   6       15.09       10.42      6.17 o 
   5   7   6       25.12       27.64      9.63 o 
   6   7   6       14.62       18.05     10.34 o 
  -7   8   6        0.89       -0.17      8.92 o 
  -6   8   6        6.05       -0.67      8.25 o 
  -5   8   6       13.86       13.92      8.25 o 
  -4   8   6      242.32      217.40     13.42 o 
  -3   8   6      548.55      594.33     19.88 o 
  -2   8   6      487.18      487.91     17.22 o 
  -1   8   6       40.75       41.40      5.13 o 
   0   8   6       36.95       30.26      7.17 o 
   1   8   6       19.90       14.67      7.38 o 
   2   8   6       72.79       74.62      9.13 o 
   3   8   6      251.75      250.79     14.51 o 
   4   8   6      115.49      105.51     10.46 o 
  -7   9   6      431.01      441.17     18.43 o 
  -6   9   6      150.83      161.16     11.80 o 
  -5   9   6        1.55        8.00      8.92 o 
  -4   9   6       28.08       30.43      9.46 o 
  -3   9   6       12.16        6.34      8.25 o 
  -1   9   6      482.58      503.79     15.72 o 
   0   9   6      378.64      366.47     14.84 o 
   1   9   6       52.26       39.69      8.55 o 
   2   9   6        0.58       -3.67      8.46 o 
   3   9   6        5.79       10.42      9.38 o 
   4   9   6      311.95      347.80     17.88 o 
  -5  10   6      211.64      229.24     16.01 o 
  -4  10   6       32.97       35.35     10.55 o 
   0  10   6      134.32      127.56      9.30 o 
   1  10   6      232.70      234.87     13.42 o 
   2  10   6       27.30       35.52      9.59 o 
   0  11   6       13.87       19.51      8.17 o 
   1  11   6       58.82       51.40      9.71 o 
  -1 -13   7        0.10       -6.54      8.13 o 
   0 -13   7        2.12        7.17      7.21 o 
   2 -13   7        1.53       -7.59      9.84 o 
   3 -13   7        0.12       -4.88     10.59 o 
  -3 -12   7        0.87       16.92      9.38 o 
  -2 -12   7        4.50        4.29      8.38 o 
  -1 -12   7        4.26       11.01      7.71 o 
   0 -12   7       50.26       57.11      7.92 o 
   1 -12   7      174.88      167.66      9.94 o 
   2 -12   7       10.11       12.51      9.50 o 
   3 -12   7        0.04        1.17      9.80 o 
   4 -12   7        0.14       -5.04      9.71 o 
  -4 -11   7        5.48        6.34      8.92 o 
  -3 -11   7       80.67       71.95      9.50 o 
  -2 -11   7        0.41       -7.38      7.67 o 
  -1 -11   7       24.72       20.18      7.75 o 
   0 -11   7      160.31      145.65     10.76 o 
   1 -11   7        2.82        2.82      4.53 o 
   2 -11   7       20.23       18.09      8.84 o 
   3 -11   7       18.04       28.10      9.09 o 
   4 -11   7       19.79       21.34      9.25 o 
  -5 -10   7        0.13       -9.84      9.88 o 
  -4 -10   7       27.91       29.71      6.64 o 
  -3 -10   7        2.61        6.69      6.03 o 
  -2 -10   7      258.39      241.74     12.88 o 
  -1 -10   7      108.08       83.29      8.09 o 
   0 -10   7       35.52       31.50      5.90 o 
   1 -10   7      102.15      101.89      5.64 o 
   2 -10   7      112.65       93.34      9.25 o 
   3 -10   7       64.46       50.86      8.71 o 
   4 -10   7        8.34       -0.50      8.17 o 
  -6  -9   7       22.69       17.26     11.01 o 
  -5  -9   7       49.27       62.03     10.30 o 
  -4  -9   7       23.53       10.37     14.86 o 
  -3  -9   7        1.46       -4.40      5.29 o 
  -2  -9   7      121.35      103.35      6.45 o 
  -1  -9   7       21.45       21.37      5.02 o 
   0  -9   7      413.46      380.38     10.11 o 
   1  -9   7       44.40       46.83      4.72 o 
   2  -9   7      133.30      121.81      8.96 o 
   3  -9   7       20.90       23.01      7.67 o 
   4  -9   7       80.18       59.10      6.07 o 
   5  -9   7       25.33       21.26      8.34 o 
   6  -9   7      173.24      214.02     13.63 o 
   7  -9   7       50.83       59.95     10.67 o 
  -7  -8   7       41.89       38.56     11.42 o 
  -6  -8   7       39.30       36.39     10.42 o 
  -5  -8   7       74.10       76.04      9.59 o 
  -4  -8   7      319.97      322.64     11.65 o 
  -3  -8   7      108.42      104.11      6.31 o 
  -2  -8   7       15.81       10.76      4.70 o 
  -1  -8   7       27.56       16.29      4.63 o 
   0  -8   7      147.12      131.21      5.31 o 
   1  -8   7      310.53      298.56      9.09 o 
   2  -8   7     1237.74     1245.96     30.24 o 
   3  -8   7       22.49       25.83      5.34 o 
   4  -8   7       24.43       14.46      5.01 o 
   5  -8   7        2.57        1.08      7.59 o 
   6  -8   7      142.49      108.43     10.21 o 
   7  -8   7        2.17       -3.59      8.84 o 
  -7  -7   7       32.91       35.52      9.59 o 
  -6  -7   7        2.54        8.30      8.84 o 
  -5  -7   7       79.27       92.50     10.00 o 
  -4  -7   7      205.33      229.86      8.25 o 
  -3  -7   7      322.02      320.43      9.16 o 
  -2  -7   7      389.73      378.96      8.45 o 
  -1  -7   7      355.82      344.57      5.88 o 
   0  -7   7        1.85       -1.03      2.20 o 
   1  -7   7       27.09       18.90      2.04 o 
   2  -7   7      175.15      169.53      5.54 o 
   3  -7   7      124.03      126.05      5.06 o 
   4  -7   7      346.08      381.57     15.28 o 
   5  -7   7       38.65       43.02      7.63 o 
   6  -7   7       37.99       29.43      7.71 o 
   7  -7   7        2.52        0.42      8.00 o 
   8  -7   7       38.87       40.39      9.09 o 
  -8  -6   7       57.06       55.11      9.84 o 
  -7  -6   7      182.74      174.59     11.51 o 
  -6  -6   7      262.12      247.50     13.21 o 
  -5  -6   7      279.48      275.75      8.91 o 
  -4  -6   7       93.33       92.04      4.20 o 
  -3  -6   7      932.23      982.46     14.81 o 
  -2  -6   7     1527.51     1496.56     26.26 o 
  -1  -6   7      542.81      523.24      7.91 o 
   0  -6   7      407.62      388.20      5.93 o 
   1  -6   7      107.32      106.73      2.99 o 
   2  -6   7        1.41       -1.12      2.65 o 
   3  -6   7      383.24      359.25      6.47 o 
   4  -6   7      331.55      324.64     10.16 o 
   5  -6   7      319.94      348.81      9.33 o 
   6  -6   7       74.67       92.38      8.00 o 
   7  -6   7       70.19       79.71      8.75 o 
   8  -6   7        0.56       -7.84      7.84 o 
  -8  -5   7        3.82        0.67      8.59 o 
  -7  -5   7      288.98      333.09      9.95 o 
  -6  -5   7      684.59      713.46     12.04 o 
  -5  -5   7      129.75      125.27      6.23 o 
  -4  -5   7      565.05      539.29      9.31 o 
  -3  -5   7       99.86       89.23      3.92 o 
  -2  -5   7       22.58       18.84      2.39 o 
  -1  -5   7      295.59      281.78      4.72 o 
   0  -5   7     1257.37     1232.99     12.34 o 
   1  -5   7     2017.21     2007.36     19.39 o 
   2  -5   7        9.58        7.68      3.75 o 
   3  -5   7      279.30      266.35      5.30 o 
   4  -5   7        2.80        4.40      2.97 o 
   5  -5   7       27.95       20.92      5.44 o 
   6  -5   7      179.29      187.20      7.47 o 
   7  -5   7      172.91      199.43     11.88 o 
   8  -5   7        7.93        6.46      8.17 o 
  -8  -4   7       83.76       79.12      4.88 o 
  -7  -4   7       10.65       12.61      6.21 o 
  -6  -4   7       40.78       47.51      4.81 o 
  -5  -4   7      289.35      310.78      8.39 o 
  -4  -4   7      975.56      956.28     16.94 o 
  -3  -4   7     1399.03     1345.26     18.26 o 
  -2  -4   7      359.87      321.51      5.33 o 
  -1  -4   7        5.62        5.15      1.69 o 
   0  -4   7      293.86      284.63      5.78 o 
   1  -4   7      843.77      819.57      7.98 o 
   2  -4   7     2223.25     2195.05     29.85 o 
   3  -4   7      308.51      320.55      5.15 o 
   4  -4   7       46.09       57.44      2.87 o 
   5  -4   7       14.95       22.52      3.66 o 
   6  -4   7       40.51       33.68      4.59 o 
   7  -4   7      287.66      262.01      8.65 o 
   8  -4   7       18.12       16.63      7.42 o 
  -9  -3   7       88.76       92.20      9.69 o 
  -8  -3   7      280.52      274.23      8.53 o 
  -7  -3   7      291.37      276.82      8.11 o 
  -6  -3   7      157.65      150.27     10.88 o 
  -5  -3   7       24.63       29.52      4.27 o 
  -4  -3   7      495.47      531.48     10.68 o 
  -3  -3   7     1576.57     1563.99     29.07 o 
  -2  -3   7     2296.57     2291.75     25.65 o 
  -1  -3   7      927.70      924.05      8.67 o 
   0  -3   7      893.60      927.13      9.52 o 
   1  -3   7       10.58       12.64      1.42 o 
   2  -3   7      384.67      366.70      5.92 o 
   3  -3   7     1243.21     1243.63     13.67 o 
   4  -3   7      472.86      487.87      6.61 o 
   5  -3   7       92.85       87.00      4.01 o 
   6  -3   7       11.83        8.16      4.19 o 
   7  -3   7        0.06       -4.58      4.58 o 
   8  -3   7       86.93       96.42      8.30 o 
  -9  -2   7       17.63       22.23      4.04 o 
  -8  -2   7       57.84       58.61      4.83 o 
  -7  -2   7      539.35      541.01     11.32 o 
  -6  -2   7      419.11      418.14      9.37 o 
  -5  -2   7      290.53      271.72      7.23 o 
  -4  -2   7      127.51      119.97      5.44 o 
  -3  -2   7        7.72        9.02      2.93 o 
  -2  -2   7     2292.24     2425.21     27.01 o 
  -1  -2   7     1502.85     1472.33     14.03 o 
   0  -2   7      141.28      115.12      2.76 o 
   1  -2   7       24.98       20.21      1.38 o 
   2  -2   7      238.87      245.52      5.87 o 
   3  -2   7        8.72        0.35      2.00 o 
   4  -2   7      420.21      412.57      5.96 o 
   5  -2   7      574.47      582.66     10.73 o 
   6  -2   7      168.96      174.16      7.03 o 
   7  -2   7        4.32        0.81      4.60 o 
   8  -2   7        4.55        4.21      7.13 o 
  -9  -1   7       17.22       16.50      4.46 o 
  -8  -1   7       26.75       26.01      4.31 o 
  -7  -1   7      339.45      318.28      8.23 o 
  -6  -1   7      524.82      549.57     10.84 o 
  -5  -1   7     1680.81     1658.15     26.90 o 
  -4  -1   7      318.78      287.80      7.16 o 
  -3  -1   7       65.26       56.65      4.42 o 
  -2  -1   7       33.54       32.20      2.73 o 
  -1  -1   7      378.48      384.23      4.67 o 
   0  -1   7     2653.79     2655.39     24.81 o 
   1  -1   7     3418.69     3450.20     27.67 o 
   2  -1   7     1298.54     1278.97     15.43 o 
   3  -1   7       44.36       42.02      2.25 o 
   4  -1   7       43.78       45.90      2.52 o 
   5  -1   7       32.80       34.50      3.53 o 
   6  -1   7      374.65      378.45      9.49 o 
   7  -1   7      521.43      535.30     11.82 o 
   8  -1   7        8.76       10.42      5.32 o 
  -9   0   7      312.47      339.74      8.83 o 
  -8   0   7      140.87      115.23      5.18 o 
  -7   0   7        1.13       -1.16      3.65 o 
  -6   0   7        0.28       -0.55      3.50 o 
  -5   0   7      361.98      380.36      8.53 o 
  -4   0   7     2124.81     2177.66     34.55 o 
  -3   0   7     2148.04     2080.51     27.07 o 
  -2   0   7      509.87      527.81      7.03 o 
  -1   0   7        5.86        4.05      1.39 o 
   0   0   7       57.28       65.02      2.02 o 
   1   0   7      817.73      853.63      7.25 o 
   2   0   7     2676.41     2576.49     29.58 o 
   3   0   7     1268.39     1277.53     13.95 o 
   4   0   7       25.45       24.15      2.75 o 
   5   0   7        2.68        5.88      3.39 o 
   6   0   7       16.86        8.64      3.69 o 
   7   0   7       11.88        4.19      6.21 o 
   8   0   7       31.62       34.22      5.61 o 
  -9   1   7       89.37       83.97      5.01 o 
  -8   1   7      294.17      291.36      7.98 o 
  -7   1   7      380.96      390.27      9.02 o 
  -6   1   7       11.64       10.78      3.66 o 
  -5   1   7        9.64       14.08      2.05 o 
  -4   1   7        3.69        1.64      2.78 o 
  -3   1   7     1379.41     1384.90     16.15 o 
  -2   1   7     4194.48     4248.40     41.65 o 
  -1   1   7     1175.06     1127.78     11.55 o 
   0   1   7       83.39       85.27      2.06 o 
   1   1   7      183.11      190.97      2.79 o 
   2   1   7       16.45       15.51      1.95 o 
   3   1   7      174.04      172.17      3.41 o 
   4   1   7      792.28      804.81      9.70 o 
   5   1   7      453.67      443.76      8.43 o 
   6   1   7        7.84       15.14      4.79 o 
   7   1   7        9.27        7.37      5.26 o 
   8   1   7       22.45       20.67      5.73 o 
  -9   2   7        4.79       -0.59      5.67 o 
  -8   2   7       28.55       30.70      4.48 o 
  -7   2   7      614.09      609.80     12.18 o 
  -6   2   7     1399.56     1423.83     23.63 o 
  -5   2   7      223.62      232.80      5.12 o 
  -4   2   7      136.44      151.38      4.51 o 
  -3   2   7       76.10       76.82      3.53 o 
  -2   2   7      251.74      244.48      4.14 o 
  -1   2   7     1003.91      983.85      9.19 o 
   0   2   7     2189.45     2169.95     18.84 o 
   1   2   7      504.36      486.04      4.76 o 
   2   2   7        2.78        1.97      1.85 o 
   3   2   7       98.34       93.31      2.56 o 
   4   2   7       79.40       82.06      2.94 o 
   5   2   7       86.49       81.75      5.26 o 
   6   2   7      284.65      280.01      9.05 o 
   7   2   7       50.25       47.76      5.76 o 
   8   2   7        0.02        3.37      5.92 o 
  -9   3   7        3.49        0.88      4.70 o 
  -8   3   7       14.60       14.95      4.62 o 
  -7   3   7        6.22       -0.68      4.20 o 
  -6   3   7      473.22      455.88     10.11 o 
  -5   3   7      346.81      342.27      6.76 o 
  -4   3   7     1133.72     1144.93     16.04 o 
  -3   3   7        3.82        7.61      2.33 o 
  -2   3   7      183.98      179.16      3.72 o 
  -1   3   7       31.54       32.87      2.01 o 
   0   3   7      384.52      363.69      4.61 o 
   1   3   7      788.10      772.80      7.49 o 
   2   3   7      977.13      937.46      9.94 o 
   3   3   7        4.52       -2.51      2.51 o 
   4   3   7       88.98       93.43      4.29 o 
   5   3   7        1.81        6.54      4.65 o 
   6   3   7       38.39       38.28      5.77 o 
   7   3   7       53.20       49.37      6.32 o 
  -9   4   7      119.96      111.97      6.21 o 
  -8   4   7      256.40      275.67     10.36 o 
  -7   4   7        5.54        6.14      4.51 o 
  -6   4   7      191.58      169.89      6.76 o 
  -5   4   7       29.49       34.05      3.44 o 
  -4   4   7      613.86      607.75      9.95 o 
  -3   4   7     1959.23     1973.85     22.97 o 
  -2   4   7      848.86      852.17     11.14 o 
  -1   4   7       99.88      100.67      2.68 o 
   0   4   7       14.13       13.43      1.99 o 
   1   4   7       42.33       46.05      2.11 o 
   2   4   7      445.95      443.92     10.55 o 
   3   4   7      332.85      319.80      6.51 o 
   4   4   7       66.04       56.94      4.21 o 
   5   4   7        0.40       -5.09      5.12 o 
   6   4   7       21.00       21.56      6.11 o 
   7   4   7       36.37       37.81      9.63 o 
  -8   5   7      150.44      144.49      6.82 o 
  -7   5   7      370.71      392.69     10.46 o 
  -6   5   7      192.71      205.07      8.09 o 
  -5   5   7      218.93      202.64      7.77 o 
  -4   5   7       13.98       17.49      4.22 o 
  -3   5   7       76.05       74.26      4.11 o 
  -2   5   7     1057.44     1029.55     17.23 o 
  -1   5   7      412.20      405.59      5.17 o 
   0   5   7       47.75       39.89      2.58 o 
   1   5   7        6.29        5.78      2.70 o 
   2   5   7      365.97      359.32      6.89 o 
   3   5   7      210.23      206.92      6.73 o 
   4   5   7       54.94       58.29      5.86 o 
   5   5   7       12.93       13.21      7.92 o 
   6   5   7       26.31       19.38      9.63 o 
  -8   6   7       15.58       18.63      8.30 o 
  -7   6   7       32.19       32.66      5.92 o 
  -6   6   7      348.59      343.57     14.69 o 
  -5   6   7      237.18      275.32      9.24 o 
  -4   6   7        0.16        0.46      6.25 o 
  -3   6   7      188.96      196.40     14.11 o 
  -2   6   7      178.75      180.16      7.70 o 
  -1   6   7      185.45      189.76      6.43 o 
   0   6   7      286.46      279.16      7.54 o 
   1   6   7       19.19       19.94      4.87 o 
   2   6   7        8.29        5.14      4.83 o 
   3   6   7       31.69       35.32      6.61 o 
   4   6   7        4.28        5.53      5.75 o 
   5   6   7       24.97       39.19     10.00 o 
   6   6   7       23.58       25.64     10.38 o 
  -7   7   7       32.43       26.47      8.96 o 
  -6   7   7       17.05       15.88      8.21 o 
  -5   7   7      145.57      139.11      9.50 o 
  -4   7   7      159.49      158.45     10.63 o 
  -3   7   7       12.63       16.59      7.92 o 
  -2   7   7       10.41       10.23      5.51 o 
  -1   7   7       73.88       95.74     11.36 o 
   0   7   7        2.77        0.29      6.54 o 
   1   7   7      334.29      308.82     13.80 o 
   2   7   7      257.59      210.44     12.55 o 
   3   7   7        0.06       10.55      8.25 o 
   4   7   7       54.59       59.72      7.06 o 
   5   7   7        0.94       19.30     10.42 o 
  -7   8   7       17.17       30.56      9.63 o 
  -6   8   7      292.55      317.70     15.80 o 
  -5   8   7       61.63       67.78      9.88 o 
  -4   8   7       22.56       25.30      8.88 o 
  -3   8   7      373.86      370.81     16.59 o 
  -2   8   7      210.82      209.69     12.96 o 
  -1   8   7       53.22       48.77      6.42 o 
   0   8   7      251.03      224.61     12.13 o 
   1   8   7       36.64       44.73      8.63 o 
   2   8   7       11.32        7.63      8.55 o 
   3   8   7       15.90       10.00      8.84 o 
   4   8   7        0.22       -2.58      9.34 o 
  -6   9   7       31.88       27.72     10.34 o 
  -5   9   7       26.96       37.81     10.34 o 
  -4   9   7      229.34      245.29     14.72 o 
   0   9   7        6.36        5.59      7.88 o 
   1   9   7        3.92        2.42      8.38 o 
   2   9   7       47.48       54.53      9.63 o 
   3   9   7       69.72       83.17     11.09 o 
   0  10   7        1.68        8.21      7.96 o 
   1  10   7       58.52       52.61      9.71 o 
  -2 -12   8       40.84       40.48      9.09 o 
  -1 -12   8       93.05       89.59      9.30 o 
   0 -12   8        4.37        2.88      7.17 o 
   1 -12   8       53.96       54.74      9.92 o 
   2 -12   8       17.71       23.05      9.92 o 
   3 -12   8        8.94       17.26     10.26 o 
   4 -12   8       27.93       23.39     10.96 o 
  -4 -11   8       47.34       52.44     10.34 o 
  -3 -11   8      205.24      194.51     13.88 o 
  -2 -11   8       25.92       28.43      8.25 o 
  -1 -11   8        7.72       11.34      7.50 o 
   0 -11   8       14.12       10.76      6.84 o 
   1 -11   8      113.92      104.39      6.48 o 
   2 -11   8       72.95       75.08     10.17 o 
   3 -11   8      155.72      150.74     11.71 o 
   4 -11   8        6.81        5.04      9.67 o 
  -5 -10   8       31.35       39.89     12.59 o 
  -4 -10   8       78.71       95.95      7.96 o 
  -3 -10   8       62.01       64.66      9.00 o 
  -2 -10   8      106.22      114.68      9.34 o 
  -1 -10   8      441.05      424.29     15.72 o 
   0 -10   8      251.41      255.97     13.80 o 
   1 -10   8       18.05        7.60      4.70 o 
   2 -10   8        5.79        2.08      8.05 o 
   3 -10   8      238.75      213.06     13.34 o 
   4 -10   8       17.22       28.47      9.38 o 
  -6  -9   8      121.59      126.06     13.17 o 
  -5  -9   8       55.99       51.53     10.42 o 
  -4  -9   8       83.48       75.08      7.13 o 
  -3  -9   8       61.83       64.21      9.07 o 
  -2  -9   8       79.15       91.20      6.65 o 
  -1  -9   8      140.66      133.86     10.30 o 
   0  -9   8      225.15      231.18     10.96 o 
   1  -9   8       25.90       27.13      4.60 o 
   2  -9   8        2.41       -2.13      7.38 o 
   3  -9   8        9.15        4.17      7.80 o 
   4  -9   8       14.60       18.80      8.30 o 
  -6  -8   8      102.18       93.34     11.55 o 
  -5  -8   8       90.43       95.88     11.30 o 
  -4  -8   8      339.42      327.87     10.59 o 
  -3  -8   8       61.16       54.74      5.99 o 
  -2  -8   8       99.68       91.73      5.88 o 
  -1  -8   8      216.40      221.12      8.34 o 
   0  -8   8       56.96       53.41      4.18 o 
   1  -8   8      122.37      125.10      6.57 o 
   2  -8   8      104.93      115.18      8.92 o 
   3  -8   8      274.22      294.12      9.18 o 
   4  -8   8        7.12        8.21      5.07 o 
   5  -8   8        2.60       -3.59      7.84 o 
   6  -8   8      118.69      106.43     10.26 o 
   7  -8   8       54.38       39.56      9.59 o 
  -7  -7   8       52.92       37.18     10.21 o 
  -6  -7   8       35.95       41.56      9.71 o 
  -5  -7   8      103.95      108.51     10.42 o 
  -4  -7   8      138.00      155.30      7.56 o 
  -3  -7   8      508.33      533.10     12.64 o 
  -2  -7   8       63.51       63.21      5.24 o 
  -1  -7   8       14.21       11.92      3.49 o 
   0  -7   8        1.27        2.20      3.45 o 
   1  -7   8      133.66      132.44      5.13 o 
   2  -7   8      616.62      570.17     12.46 o 
   3  -7   8       99.71      111.15      5.95 o 
   4  -7   8       24.46       40.79      5.28 o 
   5  -7   8        2.94        3.63      7.46 o 
   6  -7   8       37.77       30.77      8.80 o 
   7  -7   8        2.30       -0.04      8.21 o 
  -7  -6   8       29.79       21.72      9.67 o 
  -6  -6   8       14.35       16.42      8.50 o 
  -5  -6   8      257.35      245.75     13.51 o 
  -4  -6   8       58.40       47.53      4.72 o 
  -3  -6   8        8.32       17.76      3.51 o 
  -2  -6   8      634.58      636.93     10.68 o 
  -1  -6   8      897.86      910.86     10.81 o 
   0  -6   8       70.60       71.12      2.92 o 
   1  -6   8        0.62        0.66      1.96 o 
   2  -6   8      230.27      211.66      5.31 o 
   3  -6   8       20.23       16.16      4.21 o 
   4  -6   8      251.33      256.63      8.53 o 
   5  -6   8       88.97      102.55      8.63 o 
   6  -6   8        4.36        1.71      7.55 o 
   7  -6   8       12.58       13.92      8.00 o 
   8  -6   8        0.37       -2.83      9.09 o 
  -8  -5   8        5.72        2.88      9.13 o 
  -7  -5   8      105.60      134.75      6.96 o 
  -6  -5   8      563.92      613.20     13.52 o 
  -5  -5   8      195.52      200.44      7.94 o 
  -4  -5   8        3.11        4.30      3.28 o 
  -3  -5   8       58.18       58.95      2.91 o 
  -2  -5   8       21.01       24.08      3.13 o 
  -1  -5   8      233.70      254.37      6.67 o 
   0  -5   8      375.03      382.23      5.29 o 
   1  -5   8      825.78      845.66      8.43 o 
   2  -5   8       36.07       32.98      3.90 o 
   3  -5   8       12.29        8.81      3.86 o 
   4  -5   8       12.69        8.16      3.03 o 
   5  -5   8        2.06        0.46      6.63 o 
   6  -5   8       99.02       86.38      8.42 o 
   7  -5   8        6.58       17.09      8.05 o 
   8  -5   8       56.55       60.49      9.38 o 
  -8  -4   8       20.16       15.23      5.46 o 
  -7  -4   8        0.37        1.85      5.02 o 
  -6  -4   8        3.20        0.02      4.98 o 
  -5  -4   8      280.32      304.12      8.82 o 
  -4  -4   8      289.04      302.37      9.48 o 
  -3  -4   8      221.72      214.37      5.10 o 
  -2  -4   8       75.72       79.83      2.64 o 
  -1  -4   8        1.27        1.39      2.03 o 
   0  -4   8      167.83      159.36      3.28 o 
   1  -4   8       65.45       60.90      2.01 o 
   2  -4   8     1214.18     1277.26     14.17 o 
   3  -4   8       54.40       59.83      2.77 o 
   4  -4   8        4.05        3.90      2.88 o 
   5  -4   8      107.06      111.78      5.88 o 
   6  -4   8       23.03       24.01      7.05 o 
   7  -4   8       40.89       42.85      8.25 o 
   8  -4   8        5.91       10.51      8.30 o 
  -8  -3   8       76.56       75.50      5.83 o 
  -7  -3   8        8.30        6.21      4.68 o 
  -6  -3   8        1.52        2.74      4.28 o 
  -5  -3   8       15.41       14.22      4.05 o 
  -4  -3   8        0.45        6.45      3.79 o 
  -3  -3   8      286.65      304.85      5.92 o 
  -2  -3   8      917.36      937.62     11.64 o 
  -1  -3   8       35.27       36.99      2.05 o 
   0  -3   8      131.05      126.12      2.97 o 
   1  -3   8       97.07       99.70      2.45 o 
   2  -3   8       22.38       15.80      2.24 o 
   3  -3   8       67.47       72.12      2.79 o 
   4  -3   8      124.32      156.28      4.82 o 
   5  -3   8        9.58        9.58      4.27 o 
   6  -3   8        9.29       15.55      6.67 o 
   7  -3   8       48.00       61.74      8.25 o 
   8  -3   8       33.06       19.93      8.30 o 
  -8  -2   8        3.66       -0.11      4.88 o 
  -7  -2   8      174.18      178.08      7.51 o 
  -6  -2   8      161.58      159.79      6.76 o 
  -5  -2   8        0.15        4.40      3.71 o 
  -4  -2   8      132.32      110.91      5.32 o 
  -3  -2   8      109.35      101.72      4.62 o 
  -2  -2   8       25.42       28.70      2.28 o 
  -1  -2   8     1388.20     1428.18     12.87 o 
   0  -2   8      822.76      856.99      8.33 o 
   1  -2   8      442.11      437.81      4.75 o 
   2  -2   8      473.15      444.51     17.27 o 
   3  -2   8       15.43       15.47      2.29 o 
   4  -2   8       72.37       64.84      3.21 o 
   5  -2   8        1.30        0.19      4.16 o 
   6  -2   8       10.72        8.38      6.92 o 
   7  -2   8        3.96        1.63      6.88 o 
   8  -2   8       39.01       45.27      8.55 o 
  -9  -1   8       59.75       68.15      5.54 o 
  -8  -1   8       78.34       71.52      5.82 o 
  -7  -1   8        0.35       -4.18      4.63 o 
  -6  -1   8       53.07       68.34     11.65 o 
  -5  -1   8      181.18      200.73      6.84 o 
  -4  -1   8       86.49       74.17      4.27 o 
  -3  -1   8      338.93      347.40      8.27 o 
  -2  -1   8      402.57      384.23      7.05 o 
  -1  -1   8        2.13       -1.64      1.64 o 
   0  -1   8        4.62        2.16      1.58 o 
   1  -1   8       27.20       27.02      2.01 o 
   2  -1   8        3.21        2.88      2.23 o 
   3  -1   8      189.28      183.67      4.20 o 
   4  -1   8      115.90      114.20      4.03 o 
   5  -1   8       17.82       24.36      4.57 o 
   6  -1   8        0.37        0.33      7.00 o 
   7  -1   8       10.34       12.25      5.55 o 
   8  -1   8        0.26       -0.79      5.79 o 
  -9   0   8       56.32       67.17     10.15 o 
  -8   0   8       17.81       15.69      5.00 o 
  -7   0   8      103.53      107.20      5.32 o 
  -6   0   8       44.01       37.29      4.33 o 
  -5   0   8        0.12        2.83      3.54 o 
  -4   0   8      145.97      153.02      5.99 o 
  -3   0   8      207.39      205.10      5.18 o 
  -2   0   8        8.51        6.97      3.07 o 
  -1   0   8      615.95      583.35      7.54 o 
   0   0   8      240.86      232.29      3.40 o 
   1   0   8       36.50       34.68      1.78 o 
   2   0   8      243.21      243.33      4.52 o 
   3   0   8      393.79      382.10      6.69 o 
   4   0   8       71.35       76.37      3.67 o 
   5   0   8      288.09      300.74      8.95 o 
   6   0   8        1.98        2.97      5.05 o 
   7   0   8       29.60       29.29      5.75 o 
   8   0   8        0.15       -4.78      5.63 o 
  -9   1   8        0.40       -4.79      4.79 o 
  -8   1   8       12.84       17.84      4.74 o 
  -7   1   8       53.05       57.31      4.89 o 
  -6   1   8      136.96      129.39      8.75 o 
  -5   1   8      452.32      431.64      9.78 o 
  -4   1   8      192.01      184.92      4.80 o 
  -3   1   8       82.17       89.10      3.76 o 
  -2   1   8       29.56       36.19      2.13 o 
  -1   1   8       26.77       29.28      1.96 o 
   0   1   8       90.71       83.08      2.14 o 
   1   1   8     1059.56     1064.67      8.49 o 
   2   1   8       11.79        7.72      2.06 o 
   3   1   8        1.25       -0.94      2.62 o 
   4   1   8        1.43       -4.65      4.65 o 
   5   1   8        4.49        7.45      4.65 o 
   6   1   8       78.97       95.22      6.23 o 
   7   1   8      168.25      163.71      9.00 o 
  -9   2   8       35.65       34.07     10.23 o 
  -8   2   8       24.57       23.10      5.36 o 
  -7   2   8       40.54       35.22      4.82 o 
  -6   2   8       32.67       36.50      4.66 o 
  -5   2   8       21.87       17.64      2.79 o 
  -4   2   8      481.41      482.45     11.07 o 
  -3   2   8     1573.45     1573.04     18.54 o 
  -2   2   8       17.47       21.08      2.47 o 
  -1   2   8      713.21      721.14      7.86 o 
   0   2   8       22.52       19.88      1.94 o 
   1   2   8      159.82      169.81      3.10 o 
   2   2   8      975.01     1007.68      9.93 o 
   3   2   8      438.82      432.44      6.64 o 
   4   2   8        2.17        0.34      3.57 o 
   5   2   8        0.64        1.14      7.52 o 
   6   2   8        8.88        6.25      5.40 o 
   7   2   8       18.52       23.19      6.36 o 
  -8   3   8      249.88      223.85      8.43 o 
  -7   3   8      173.65      161.35      7.50 o 
  -6   3   8       48.96       49.72      4.94 o 
  -5   3   8      528.71      532.33      9.09 o 
  -4   3   8       21.54       26.45      3.22 o 
  -3   3   8       34.71       31.06      3.72 o 
  -2   3   8     1166.81     1145.55     14.24 o 
  -1   3   8      688.17      700.85      7.26 o 
   0   3   8       28.44       25.78      2.11 o 
   1   3   8       69.20       66.24      2.21 o 
   2   3   8       62.11       58.17      3.48 o 
   3   3   8      289.77      299.91      7.25 o 
   4   3   8      122.61      137.56      7.60 o 
   5   3   8      128.25      128.80      6.65 o 
   6   3   8       33.77       33.02      8.96 o 
   7   3   8        2.06        5.88      9.17 o 
  -8   4   8        2.03        2.53      8.09 o 
  -7   4   8      134.40      129.48     12.49 o 
  -6   4   8      657.68      656.96     13.58 o 
  -5   4   8      119.88      125.13      5.00 o 
  -4   4   8       37.53       32.84      3.75 o 
  -3   4   8      179.99      183.48      5.78 o 
  -2   4   8       15.05       14.60      3.36 o 
  -1   4   8      715.30      739.43      9.21 o 
   0   4   8     1568.64     1579.62     20.12 o 
   1   4   8      212.21      206.98      5.42 o 
   2   4   8        2.00       -1.11      4.66 o 
   3   4   8       34.34       32.62      5.75 o 
   4   4   8       30.10       47.04      6.10 o 
   5   4   8      103.73      106.09      9.55 o 
   6   4   8      155.79      181.80     12.34 o 
  -8   5   8        4.88       11.84      8.30 o 
  -7   5   8       70.38       72.74      8.59 o 
  -6   5   8       26.02       16.92      7.55 o 
  -5   5   8      441.38      420.71     15.55 o 
  -4   5   8      870.43      900.16     17.35 o 
  -3   5   8       65.77       77.70      5.61 o 
  -2   5   8      109.76      101.31      5.92 o 
  -1   5   8        9.23       14.10      3.76 o 
   0   5   8      104.84      106.14      8.66 o 
   1   5   8       68.04       78.90      5.50 o 
   2   5   8      678.98      676.16     14.76 o 
   3   5   8       22.27       19.41      5.88 o 
   4   5   8        0.64        5.99      5.89 o 
   5   5   8       22.25       35.64      9.05 o 
   6   5   8       26.24       51.07     10.80 o 
  -7   6   8        0.47        6.50      8.75 o 
  -6   6   8       47.90       58.28      8.71 o 
  -5   6   8        0.03        4.92      7.92 o 
  -4   6   8      264.27      255.72      9.24 o 
  -3   6   8      487.85      508.50     12.70 o 
  -2   6   8      477.94      486.69     12.59 o 
  -1   6   8       19.42       19.34      4.03 o 
   0   6   8       43.97       35.31      7.17 o 
   1   6   8      339.09      343.96     14.51 o 
   2   6   8      224.38      236.12     12.96 o 
   3   6   8      161.66      182.80     13.76 o 
   4   6   8       97.70       98.74      7.87 o 
   5   6   8       22.30       28.47     10.67 o 
  -7   7   8      236.40      238.78     15.30 o 
  -6   7   8       35.77       29.56      9.34 o 
  -5   7   8       18.38       26.51      9.17 o 
  -4   7   8      105.24      110.44      7.22 o 
  -3   7   8      235.14      222.28     13.09 o 
  -2   7   8      310.83      360.55     16.55 o 
  -1   7   8      528.56      573.95     17.63 o 
   0   7   8      178.79      168.42     11.38 o 
   1   7   8       34.11       37.02      8.25 o 
   2   7   8       20.63       18.84      8.84 o 
   3   7   8       44.04       50.11      9.55 o 
   4   7   8      134.75      140.86     12.38 o 
  -6   8   8      298.18      324.91     16.63 o 
  -5   8   8      199.78      232.32     15.13 o 
  -4   8   8       18.57       19.88      8.71 o 
   0   8   8      151.22      151.12     11.71 o 
   1   8   8      314.76      314.24     15.30 o 
   2   8   8        2.56        2.33      9.05 o 
   3   8   8        0.04       -6.38      9.88 o 
  -5   9   8      149.84      166.71     13.17 o 
   0   9   8       34.50       36.35      8.42 o 
   1   9   8      164.88      171.54     13.42 o 
   2   9   8       66.37       77.08     11.01 o 
  -1 -12   9       24.83       24.97      8.38 o 
   0 -12   9       18.45       12.21      7.42 o 
   1 -12   9        7.39       21.97      9.59 o 
   2 -12   9       15.07       38.44     10.46 o 
   3 -12   9       17.12       15.84     10.59 o 
  -3 -11   9        9.78        9.21      8.50 o 
  -2 -11   9        3.85        2.67      8.25 o 
  -1 -11   9       22.77       19.59      7.80 o 
   0 -11   9       30.57       18.80      5.48 o 
   1 -11   9        0.69       -0.19      4.57 o 
   2 -11   9       12.27       17.34      9.50 o 
   3 -11   9        2.17        7.05      9.80 o 
   4 -11   9        0.48        1.96     10.30 o 
  -4 -10   9        5.65       -4.00      8.75 o 
  -3 -10   9        4.69       12.17      8.55 o 
  -2 -10   9        3.41       -3.13      7.84 o 
  -1 -10   9       17.39       12.13      7.34 o 
   0 -10   9        3.82        2.47      5.12 o 
   1 -10   9       10.58        7.54      4.77 o 
   2 -10   9       22.60       41.35      9.05 o 
   3 -10   9        0.00        0.96      8.55 o 
   4 -10   9        2.70       -7.00      9.42 o 
  -5  -9   9        1.19       -7.55     11.21 o 
  -4  -9   9       17.54        6.12      6.62 o 
  -3  -9   9       34.73       29.66      6.35 o 
  -2  -9   9       12.70        3.13      7.46 o 
  -1  -9   9        2.15       -2.33      6.80 o 
   0  -9   9       22.42       26.05      5.08 o 
   1  -9   9        3.37        2.39      4.55 o 
   2  -9   9       28.60       16.42      8.09 o 
   3  -9   9       76.18       72.70      9.63 o 
   4  -9   9        7.98        6.71      8.67 o 
  -6  -8   9       10.22        7.71     10.76 o 
  -5  -8   9        9.29       -2.58      9.13 o 
  -4  -8   9        9.31        0.43      6.05 o 
  -3  -8   9       98.14       91.82     12.59 o 
  -2  -8   9      150.25      140.44      7.52 o 
  -1  -8   9       43.59       42.48      4.95 o 
   0  -8   9       14.48        5.04      4.45 o 
   1  -8   9        5.09        6.17      8.78 o 
   2  -8   9       92.27       75.58      8.71 o 
   3  -8   9       57.73       43.27      8.34 o 
   4  -8   9       41.64       41.60      8.13 o 
  -6  -7   9       30.59       24.93     10.21 o 
  -5  -7   9        6.14       -5.54      9.34 o 
  -4  -7   9       83.68       73.22      5.90 o 
  -3  -7   9       17.27       10.92      5.10 o 
  -2  -7   9        5.86        1.70      4.68 o 
  -1  -7   9       76.38       67.20      4.33 o 
   0  -7   9      227.71      209.53      6.59 o 
   1  -7   9      279.73      268.41      8.37 o 
   2  -7   9        9.87        6.84      7.05 o 
   3  -7   9        0.83        2.00      7.17 o 
   4  -7   9        4.40        1.54      5.06 o 
   5  -7   9        4.97       11.88      8.25 o 
  -7  -6   9        0.11        2.88      9.34 o 
  -6  -6   9       42.30       40.90     10.17 o 
  -5  -6   9      193.66      201.60     13.76 o 
  -4  -6   9       17.54       11.38      7.92 o 
  -3  -6   9      221.83      195.92      6.14 o 
  -2  -6   9       81.22       74.43      5.53 o 
  -1  -6   9      124.98      108.33      4.49 o 
   0  -6   9       24.95       21.04      3.53 o 
   1  -6   9       59.12       56.53      3.73 o 
   2  -6   9      520.42      485.17     18.51 o 
   3  -6   9        4.77       12.81      4.91 o 
   4  -6   9       11.58        6.28      4.96 o 
   5  -6   9        0.00       -2.29      7.42 o 
   6  -6   9       44.32       20.26      8.46 o 
   7  -6   9       43.06       40.69      9.25 o 
  -7  -5   9      126.36      123.23     10.80 o 
  -6  -5   9       19.84       13.26      8.42 o 
  -5  -5   9       29.08       33.77      8.42 o 
  -4  -5   9       30.55       33.48      4.95 o 
  -3  -5   9      853.84      878.16     12.06 o 
  -2  -5   9      305.43      292.72      5.89 o 
  -1  -5   9        4.50        4.33      2.77 o 
   0  -5   9        1.50        2.34      2.28 o 
   1  -5   9      122.98      107.95      3.52 o 
   2  -5   9      114.27      105.69      4.43 o 
   3  -5   9      221.80      229.14      6.63 o 
   4  -5   9      157.82      156.63      7.66 o 
   5  -5   9        6.66       11.30      7.42 o 
   6  -5   9       11.84       11.84      7.96 o 
   7  -5   9       17.94       25.51      8.50 o 
  -8  -4   9       27.40       27.56      9.05 o 
  -7  -4   9      138.03      134.52     10.51 o 
  -6  -4   9       48.53       34.70      5.32 o 
  -5  -4   9       14.78        6.42      4.72 o 
  -4  -4   9        2.22        1.42      8.17 o 
  -3  -4   9      211.66      210.09      4.86 o 
  -2  -4   9      556.00      567.38      8.28 o 
  -1  -4   9      364.27      360.10      5.14 o 
   0  -4   9        6.50        8.12      2.06 o 
   1  -4   9      131.72      136.32      3.13 o 
   2  -4   9       24.61       20.63      3.07 o 
   3  -4   9      261.94      241.25      6.76 o 
   4  -4   9      261.33      258.13     14.82 o 
   5  -4   9       44.65       60.90      8.05 o 
   6  -4   9       64.40       63.91      8.55 o 
   7  -4   9        1.50       -1.88      7.84 o 
  -8  -3   9       21.83       20.80      8.42 o 
  -7  -3   9       97.61      112.62      6.71 o 
  -6  -3   9      287.42      302.05      9.05 o 
  -5  -3   9      498.71      480.96     11.12 o 
  -4  -3   9       97.30       90.04      5.08 o 
  -3  -3   9       75.51       74.78      3.56 o 
  -2  -3   9       41.93       38.11      2.81 o 
  -1  -3   9      593.12      581.22      6.91 o 
   0  -3   9     2033.72     2028.15     18.03 o 
   1  -3   9     1061.85     1067.30      9.67 o 
   2  -3   9      134.98      128.15      3.91 o 
   3  -3   9        7.33        0.63      3.40 o 
   4  -3   9        0.32       -1.17      4.27 o 
   5  -3   9       52.78       56.82      7.50 o 
   6  -3   9      139.55      120.93      9.00 o 
   7  -3   9      132.67      160.66     10.46 o 
  -8  -2   9        0.70        1.28      5.37 o 
  -7  -2   9        1.20       -4.67      4.67 o 
  -6  -2   9       92.89      109.09      5.82 o 
  -5  -2   9      211.86      234.56      8.31 o 
  -4  -2   9      897.36      944.07     17.18 o 
  -3  -2   9      339.29      303.33      8.27 o 
  -2  -2   9      303.12      275.01      7.04 o 
  -1  -2   9        7.39        7.68      1.98 o 
   0  -2   9        8.66        2.75      1.88 o 
   1  -2   9       61.79       63.40      2.17 o 
   2  -2   9     1060.50     1067.84     12.24 o 
   3  -2   9      328.48      354.24      7.74 o 
   4  -2   9        8.08        2.48      5.15 o 
   5  -2   9        0.41        0.17      6.84 o 
   6  -2   9        4.54       -0.17      7.34 o 
   7  -2   9        5.85        6.17      8.00 o 
  -8  -1   9      344.84      371.02     10.52 o 
  -7  -1   9      296.54      294.06      9.13 o 
  -6  -1   9       13.59       10.42      4.73 o 
  -5  -1   9        0.02       -3.37      4.18 o 
  -4  -1   9      132.40      135.88      6.32 o 
  -3  -1   9      728.22      741.46     13.97 o 
  -2  -1   9     1759.41     1801.65     29.64 o 
  -1  -1   9      169.04      150.64      3.86 o 
   0  -1   9       53.99       51.32      2.20 o 
   1  -1   9      142.44      130.13      2.97 o 
   2  -1   9      500.26      487.99      6.99 o 
   3  -1   9      216.39      230.61      6.56 o 
   4  -1   9      500.53      502.82     11.55 o 
   5  -1   9       46.38       55.11      7.50 o 
   6  -1   9       35.22       40.39      7.71 o 
   7  -1   9       10.73       10.38      6.00 o 
  -8   0   9       48.47       52.95      5.65 o 
  -7   0   9      391.54      390.83     11.99 o 
  -6   0   9      405.83      399.23     10.00 o 
  -5   0   9      120.29      108.77      5.41 o 
  -4   0   9       17.34       16.44      4.23 o 
  -3   0   9        4.10       -3.42      3.87 o 
  -2   0   9      766.44      795.23     14.87 o 
  -1   0   9      859.43      897.16     10.37 o 
   0   0   9      545.70      546.11      6.13 o 
   1   0   9       97.95      101.20      2.47 o 
   2   0   9      373.30      346.64      7.50 o 
   3   0   9       10.04        7.31      6.19 o 
   4   0   9       68.86       79.39      9.90 o 
   5   0   9      107.17      116.20      6.57 o 
   6   0   9      179.77      188.55     15.03 o 
   7   0   9        6.06        9.20      5.86 o 
  -8   1   9        7.98        5.36      5.17 o 
  -7   1   9       18.53       22.86      4.87 o 
  -6   1   9      147.01      151.67     12.69 o 
  -5   1   9      733.91      733.07     14.32 o 
  -4   1   9      515.49      502.55      8.60 o 
  -3   1   9        4.09        2.91      2.90 o 
  -2   1   9       57.03       53.65      3.03 o 
  -1   1   9      186.31      183.16      3.89 o 
   0   1   9      708.50      721.54      7.56 o 
   1   1   9      930.39      945.12      8.35 o 
   2   1   9      236.18      237.40      5.11 o 
   3   1   9      107.94      101.92      5.71 o 
   4   1   9        3.23        1.40      3.86 o 
   5   1   9       27.44       28.95      9.65 o 
   6   1   9       24.93       31.85      8.92 o 
   7   1   9       43.67       48.15      9.55 o 
  -8   2   9       41.86       34.70      5.72 o 
  -7   2   9        2.72       -0.41      5.01 o 
  -6   2   9        8.86        5.53      4.80 o 
  -5   2   9      320.34      336.25      9.55 o 
  -4   2   9      130.30      143.38      4.97 o 
  -3   2   9     1744.48     1752.94     23.95 o 
  -2   2   9      660.59      661.02     10.86 o 
  -1   2   9       18.64       21.45      2.45 o 
   0   2   9        1.19       -2.43      2.43 o 
   1   2   9      163.59      157.84      3.90 o 
   2   2   9      430.61      436.36      7.63 o 
   3   2   9      492.62      466.67      9.06 o 
   4   2   9       50.91       52.39     10.26 o 
   5   2   9        0.93        3.33      8.25 o 
   6   2   9        1.97       -8.75      8.75 o 
  -8   3   9      133.97      137.82     10.09 o 
  -7   3   9      494.75      508.07     12.16 o 
  -6   3   9       51.99       52.61      6.67 o 
  -5   3   9      325.00      324.98     16.07 o 
  -4   3   9       81.23       88.07      5.68 o 
  -3   3   9      567.17      595.25     12.64 o 
  -2   3   9      589.69      609.65     12.93 o 
  -1   3   9      194.59      206.60      5.19 o 
   0   3   9       14.64       11.55      3.15 o 
   1   3   9        3.46        5.59      3.07 o 
   2   3   9       36.18       31.18      5.03 o 
   3   3   9      634.28      643.33     33.93 o 
   4   3   9       91.99      100.25      7.25 o 
   5   3   9       17.79       19.09      8.80 o 
   6   3   9        1.40       18.34      9.55 o 
  -8   4   9       15.20       16.01      8.63 o 
  -7   4   9      110.66      123.27     10.17 o 
  -6   4   9      315.42      328.49     14.47 o 
  -5   4   9       77.84       80.46      8.59 o 
  -4   4   9        6.43        5.49      4.74 o 
  -3   4   9       51.43       48.96      5.94 o 
  -2   4   9       67.80       81.73      5.69 o 
  -1   4   9      474.03      503.61      9.69 o 
   0   4   9      358.19      356.09     12.28 o 
   1   4   9      108.09       99.32      8.84 o 
   2   4   9       92.78       81.82      5.98 o 
   3   4   9       22.30       22.03      7.92 o 
   4   4   9        5.44        3.05      6.12 o 
   5   4   9       58.85       80.33     10.71 o 
  -7   5   9       11.10       10.92      8.42 o 
  -6   5   9      204.42      196.18     12.92 o 
  -5   5   9      324.34      338.75     15.13 o 
  -4   5   9      379.10      391.42     10.73 o 
  -3   5   9       26.52       29.12      5.59 o 
  -2   5   9       37.10       35.05      5.17 o 
  -1   5   9       33.96       39.12      5.27 o 
   0   5   9      596.77      579.45     18.55 o 
   1   5   9      408.28      395.70     10.47 o 
   2   5   9       69.25       59.15      8.96 o 
   3   5   9        0.20        0.54      8.75 o 
   4   5   9        3.91       -2.75      9.50 o 
   5   5   9        0.87        4.09      9.25 o 
  -7   6   9        0.07       -3.04      9.42 o 
  -6   6   9      111.34      119.35     11.26 o 
  -5   6   9        6.19        9.38      8.84 o 
  -4   6   9      238.21      246.15     11.73 o 
  -3   6   9      366.81      375.73     11.18 o 
  -2   6   9      309.38      324.66     14.92 o 
  -1   6   9        8.08        7.13      6.00 o 
   0   6   9      208.28      179.21     11.88 o 
   1   6   9       60.88       51.10      5.50 o 
   2   6   9      144.74      137.53     10.84 o 
   3   6   9      126.34      125.19     11.55 o 
   4   6   9       10.39       -8.17     10.05 o 
  -6   7   9        2.50        7.09      9.59 o 
  -5   7   9       12.12       19.63      9.80 o 
  -4   7   9      117.12      124.48     11.46 o 
   0   7   9        0.32       -6.67      7.50 o 
   1   7   9        1.66       -5.14      5.14 o 
   2   7   9        0.35        1.88      9.46 o 
   3   7   9        2.84       -0.21     10.09 o 
  -5   8   9       84.73       99.63     11.92 o 
   0   8   9       51.31       54.11      8.75 o 
   1   8   9       80.82       76.37     10.00 o 
   2   8   9        5.94       -3.96      9.38 o 
   0   9   9        1.73        6.88      8.30 o 
  -2 -11  10        5.10        2.54      8.59 o 
  -1 -11  10       15.63        6.80      7.88 o 
   0 -11  10       75.34       79.27      6.33 o 
   1 -11  10        1.57       -0.96      9.21 o 
   2 -11  10        1.48        8.17      9.75 o 
   3 -11  10       23.26       27.35     10.67 o 
  -4 -10  10       63.37       63.20     10.21 o 
  -3 -10  10       17.23        9.25      9.09 o 
  -2 -10  10       13.39       18.22      8.63 o 
  -1 -10  10      165.15      141.61      9.96 o 
   0 -10  10       43.14       45.28      5.86 o 
   1 -10  10      146.82      138.83      6.95 o 
   2 -10  10       13.43       16.55      9.09 o 
   3 -10  10       41.19       26.76     10.05 o 
   4 -10  10        3.52       -3.25     10.05 o 
  -5  -9  10       70.83       51.28     11.80 o 
  -4  -9  10       20.07       28.60      9.21 o 
  -3  -9  10      189.31      201.47     13.63 o 
  -2  -9  10       34.48       32.85      8.42 o 
  -1  -9  10       27.37       25.55      7.63 o 
   0  -9  10       11.41       13.85      7.57 o 
   1  -9  10       72.34       69.15      5.39 o 
   2  -9  10        9.48       15.38      8.55 o 
   3  -9  10      183.78      213.44     14.63 o 
   4  -9  10       13.65       11.76      8.92 o 
  -5  -8  10        5.96       -6.42     11.05 o 
  -4  -8  10       24.30       29.94      6.52 o 
  -3  -8  10      161.34      165.38      8.70 o 
  -2  -8  10      155.93      159.54     12.01 o 
  -1  -8  10      164.92      180.96     11.46 o 
   0  -8  10      135.13      127.70      6.86 o 
   1  -8  10        1.41       -2.95      4.51 o 
   2  -8  10       22.30       24.68      8.55 o 
   3  -8  10      156.31      148.45     10.84 o 
   4  -8  10        2.17       13.88      8.17 o 
  -6  -7  10      146.67      172.25     13.30 o 
  -5  -7  10       60.11       61.82     11.13 o 
  -4  -7  10      269.50      261.55     10.06 o 
  -3  -7  10        5.27        4.04      5.44 o 
  -2  -7  10       73.56       80.29     10.34 o 
  -1  -7  10      236.20      253.86      9.34 o 
   0  -7  10       91.77      100.47      5.81 o 
   1  -7  10      125.87      134.39      6.54 o 
   2  -7  10       50.48       40.31      8.25 o 
   3  -7  10       11.72       11.05      7.75 o 
   4  -7  10       20.94       21.18      8.55 o 
  -6  -6  10       29.66       36.35      9.96 o 
  -5  -6  10      229.44      226.44     13.63 o 
  -4  -6  10       78.87       86.00      6.30 o 
  -3  -6  10       25.67       32.68      5.65 o 
  -2  -6  10       21.57       32.94      5.53 o 
  -1  -6  10       10.56       12.60      3.38 o 
   0  -6  10       83.60       87.24      4.52 o 
   1  -6  10       42.86       57.44      5.48 o 
   2  -6  10      321.04      312.78     14.01 o 
   3  -6  10        9.90        5.96      7.17 o 
   4  -6  10       38.35       49.52      8.88 o 
  -7  -5  10       22.69       15.80      9.46 o 
  -6  -5  10       32.38       41.15      9.34 o 
  -5  -5  10       60.27       74.08      9.75 o 
  -4  -5  10       97.95      118.40      6.51 o 
  -3  -5  10      145.08      163.07      7.56 o 
  -2  -5  10      532.49      532.13     13.19 o 
  -1  -5  10       59.44       60.63      3.50 o 
   0  -5  10        2.88        3.81      3.08 o 
   1  -5  10       37.23       32.62      4.79 o 
   2  -5  10      155.79      167.90      7.78 o 
   3  -5  10      167.14      196.89     14.05 o 
   4  -5  10       19.27       25.85      7.84 o 
  -7  -4  10      122.43      128.06     11.17 o 
  -6  -4  10       75.30       85.58      9.84 o 
  -5  -4  10       63.14       48.27      8.84 o 
  -4  -4  10       13.51        6.04      7.75 o 
  -3  -4  10       34.74       47.42      3.62 o 
  -2  -4  10      342.55      362.80     10.62 o 
  -1  -4  10      444.33      459.19      7.64 o 
   0  -4  10       10.58       14.34      3.17 o 
   1  -4  10        0.55        0.36      3.46 o 
   2  -4  10       75.33       71.64     11.80 o 
   3  -4  10        3.92        1.31      4.54 o 
   4  -4  10      191.31      174.74      8.27 o 
  -7  -3  10       19.25       35.39      8.71 o 
  -6  -3  10      141.63      176.96     12.38 o 
  -5  -3  10      113.99      130.61      9.88 o 
  -4  -3  10       15.34        7.84      7.63 o 
  -3  -3  10       11.19       12.40      3.84 o 
  -2  -3  10       51.38       36.37      3.50 o 
  -1  -3  10       56.17       74.09      3.44 o 
   0  -3  10      109.70      122.41      4.36 o 
   1  -3  10      175.04      185.58      6.07 o 
   2  -3  10        0.22        2.08      3.79 o 
   3  -3  10       16.97       15.89      4.66 o 
   4  -3  10        0.83       -2.92      5.01 o 
   5  -3  10        8.97       13.80      7.71 o 
  -8  -2  10        8.00       12.92      8.71 o 
  -7  -2  10       19.81       15.72      8.50 o 
  -6  -2  10       36.60       25.72      7.88 o 
  -5  -2  10       96.98       95.88      8.96 o 
  -4  -2  10      341.98      380.27     14.88 o 
  -3  -2  10       69.60       77.62      7.46 o 
  -2  -2  10       19.01       17.42      4.08 o 
  -1  -2  10        6.69       12.15      2.81 o 
   0  -2  10       53.24       57.70      3.38 o 
   1  -2  10      166.88      165.96      5.67 o 
   2  -2  10      155.48      172.19     10.38 o 
   3  -2  10      151.82      148.96      7.22 o 
   4  -2  10       41.55       31.60      5.44 o 
  -8  -1  10       13.53       41.60      8.84 o 
  -7  -1  10       25.13       26.64      8.00 o 
  -6  -1  10        1.39        7.25      8.00 o 
  -5  -1  10       55.80       35.00      6.86 o 
  -4  -1  10        8.48       15.77      4.23 o 
  -3  -1  10      278.81      289.31     12.92 o 
  -2  -1  10      160.01      171.92     10.13 o 
  -1  -1  10        5.22        3.42      2.73 o 
   0  -1  10       31.22       29.26      3.09 o 
   1  -1  10      186.34      181.22      6.93 o 
   2  -1  10        1.58       -0.64      4.55 o 
   3  -1  10      101.94       98.92      8.09 o 
   4  -1  10       48.44       48.94      7.67 o 
   6  -1  10       46.59       54.11      9.34 o 
  -8   0  10       52.82       74.24      9.46 o 
  -7   0  10      118.10      138.11     10.26 o 
  -6   0  10       91.69       90.54      8.80 o 
  -5   0  10       20.56       40.31      7.88 o 
  -4   0  10       20.87       16.76      7.30 o 
  -3   0  10      245.81      212.40     10.88 o 
  -2   0  10      177.69      212.15     10.92 o 
  -1   0  10      816.04      859.22     16.74 o 
   0   0  10       57.79       65.05      3.55 o 
   1   0  10      129.64      116.69      5.03 o 
   2   0  10      252.71      244.56      8.47 o 
   3   0  10        6.82        1.96      7.17 o 
   4   0  10       10.72        4.50      5.28 o 
   5   0  10       31.12       23.51      8.96 o 
   6   0  10       92.20       95.92     10.59 o 
  -8   1  10       30.37       16.01      8.67 o 
  -7   1  10        7.22        7.88      7.88 o 
  -6   1  10      135.02      181.34     11.96 o 
  -5   1  10      233.54      246.16     12.76 o 
  -4   1  10        1.64       -1.17      7.30 o 
  -3   1  10        4.53        8.55      6.63 o 
  -2   1  10      395.18      372.11      9.52 o 
  -1   1  10       85.84       70.35      4.15 o 
   0   1  10       16.76       20.67      2.79 o 
   1   1  10      228.65      226.46      5.14 o 
   2   1  10      132.67      133.65      6.82 o 
   3   1  10      115.36      116.62      8.25 o 
   4   1  10       19.79       14.14      5.66 o 
   5   1  10        5.07       -3.42      8.59 o 
   6   1  10        7.09        4.79      9.30 o 
  -7   2  10      124.51      138.23     10.59 o 
  -6   2  10      255.82      256.04     13.21 o 
  -5   2  10       37.24       42.90      8.05 o 
  -4   2  10       43.68       52.65      8.13 o 
  -3   2  10       77.80       91.74      5.26 o 
  -2   2  10       38.44       35.30      4.79 o 
  -1   2  10      121.54      134.18      5.72 o 
   0   2  10       91.89       86.52      7.26 o 
   1   2  10        1.36       -1.22      3.14 o 
   2   2  10        1.22       -0.02      4.98 o 
   3   2  10       58.57       53.21      6.02 o 
   4   2  10        8.80        4.55      6.01 o 
   5   2  10       62.42       84.21     10.51 o 
   6   2  10       18.40       31.31     10.21 o 
  -7   3  10       51.70       53.78      9.59 o 
  -6   3  10        1.69        4.29      8.17 o 
  -5   3  10       92.80       85.42      9.21 o 
  -4   3  10      193.61      170.67     12.26 o 
  -3   3  10       28.29       35.40      5.06 o 
  -2   3  10      300.02      307.28      9.67 o 
  -1   3  10       74.96       71.97      4.37 o 
   0   3  10      141.83      146.42      7.36 o 
   1   3  10       68.80       73.11      5.48 o 
   2   3  10       82.50       74.37      9.00 o 
   3   3  10        8.03       12.10      5.86 o 
   4   3  10        2.84        3.59      6.41 o 
   5   3  10        0.17       -3.08      9.46 o 
  -7   4  10       35.86       51.90      9.38 o 
  -6   4  10       57.26       57.95      9.55 o 
  -5   4  10        4.01        3.71      8.55 o 
  -4   4  10      378.79      376.81     15.17 o 
  -3   4  10      189.48      186.76      8.27 o 
  -2   4  10       43.69       42.70      6.50 o 
  -1   4  10      165.96      174.05      7.88 o 
   0   4  10        2.93        2.08      6.92 o 
   1   4  10      158.04      156.12      7.81 o 
   2   4  10       57.46       62.53      9.30 o 
   3   4  10      156.99      147.24     10.84 o 
   4   4  10        6.20        2.96      9.75 o 
  -6   5  10        0.13        1.46      9.17 o 
  -5   5  10       81.62       96.96     10.59 o 
  -4   5  10       14.98       15.80      9.05 o 
  -3   5  10       50.86       52.95      6.57 o 
  -1   5  10      384.87      427.83     14.47 o 
   0   5  10        5.30       -5.38      7.25 o 
   1   5  10      138.73      123.85      6.47 o 
   2   5  10        9.67       16.80      9.05 o 
   3   5  10       30.03       18.05      9.88 o 
   4   5  10       39.72       44.73     11.13 o 
  -6   6  10      170.47      175.00     12.55 o 
  -5   6  10       11.30       18.47      9.80 o 
  -4   6  10        5.74       11.46      8.38 o 
   0   6  10       40.45       43.02      8.13 o 
   1   6  10       87.29       82.54      8.07 o 
   2   6  10        1.72       -2.17      9.34 o 
   3   6  10        5.09        9.13     10.13 o 
  -5   7  10      205.88      238.37     16.22 o 
   0   7  10       73.36       69.53      8.84 o 
   1   7  10      167.92      178.09     13.67 o 
   2   7  10      105.32      109.30     11.80 o 
   0   8  10        5.92        0.25      8.42 o 
   0 -11  11        8.07       14.22      7.63 o 
   1 -11  11        7.98        5.50      9.63 o 
  -2 -10  11        1.29       -1.83      8.88 o 
  -1 -10  11        3.12        4.29      7.80 o 
   0 -10  11        0.25        4.98      5.58 o 
   1 -10  11       13.53       22.64      9.30 o 
   2 -10  11        0.07       -4.29      9.17 o 
   3 -10  11       16.01        4.25     10.34 o 
  -4  -9  11        2.53       -4.46      8.80 o 
  -3  -9  11       43.88       52.11      9.84 o 
  -2  -9  11        2.94       -2.79      8.34 o 
  -1  -9  11        2.64       -7.50      7.50 o 
   0  -9  11        4.65        3.76      5.25 o 
   1  -9  11        1.87        4.02      4.81 o 
   2  -9  11        2.20       -0.92      8.84 o 
   3  -9  11       11.22        6.21      9.84 o 
   4  -9  11       70.48       85.67     11.59 o 
  -5  -8  11        0.99      -11.55     11.55 o 
  -4  -8  11       19.12       14.38      9.09 o 
  -3  -8  11        5.70       -0.17      8.46 o 
  -2  -8  11       16.17       22.09      8.30 o 
  -1  -8  11        7.94        3.13      7.30 o 
   0  -8  11        2.60       -0.54      5.13 o 
   1  -8  11        6.52       -0.34      4.78 o 
   2  -8  11       55.20       43.85      9.42 o 
   3  -8  11       34.05       20.76      9.63 o 
   4  -8  11        2.41        4.34      9.30 o 
  -5  -7  11       37.19       29.85     11.13 o 
  -4  -7  11       19.13       24.61      6.67 o 
  -3  -7  11        6.28        3.38      5.88 o 
  -2  -7  11       33.81       26.51      7.88 o 
  -1  -7  11       13.87       17.21      4.19 o 
   0  -7  11       26.72       27.91      4.77 o 
   1  -7  11       18.68       17.15      4.89 o 
   2  -7  11       13.25        6.88      8.00 o 
   3  -7  11       46.96       53.36      8.88 o 
   4  -7  11        3.16       14.22      9.50 o 
  -6  -6  11        2.51       -8.13     10.26 o 
  -5  -6  11       34.53       51.03     10.76 o 
  -4  -6  11       19.66       19.74     11.92 o 
  -3  -6  11       92.13       95.12      6.67 o 
  -2  -6  11       66.88       59.51      6.02 o 
  -1  -6  11       46.51       34.80      4.18 o 
   0  -6  11        1.97       -1.85      4.00 o 
   1  -6  11        0.92        0.28      3.96 o 
   2  -6  11       80.42       67.37      9.13 o 
   3  -6  11      115.13      101.26     10.13 o 
   4  -6  11       61.16       56.36      9.59 o 
  -6  -5  11       51.16       38.94     10.51 o 
  -5  -5  11       98.09       84.67      9.88 o 
  -4  -5  11        1.76        2.18      5.54 o 
  -3  -5  11        3.53        1.19      5.35 o 
  -2  -5  11        0.06        4.81      4.91 o 
  -1  -5  11      257.24      244.40      6.87 o 
   0  -5  11       33.19       28.22      4.15 o 
   1  -5  11      100.99       99.44      4.87 o 
   2  -5  11      135.62      113.26      9.50 o 
   3  -5  11       57.45       47.69      8.71 o 
   4  -5  11        6.32        9.50      9.05 o 
  -6  -4  11       20.67       13.63      9.55 o 
  -5  -4  11       39.35       44.06      9.50 o 
  -4  -4  11       57.57       50.00      6.84 o 
  -3  -4  11      113.95       94.99      7.00 o 
  -2  -4  11        6.86        4.55      3.77 o 
  -1  -4  11      125.83      123.44      5.24 o 
   0  -4  11        1.36        0.94      3.83 o 
   1  -4  11      157.10      159.88      6.24 o 
   2  -4  11        4.89        9.67      7.05 o 
   3  -4  11       12.86       12.51      7.96 o 
   4  -4  11       16.58       21.34      8.38 o 
  -7  -3  11       39.22       42.81     10.26 o 
  -6  -3  11        0.71       11.05      8.75 o 
  -5  -3  11        0.11        6.88      8.46 o 
  -4  -3  11       43.24       52.86      8.96 o 
  -3  -3  11      201.25      206.94      8.53 o 
  -2  -3  11      101.30       97.20      5.34 o 
  -1  -3  11       98.06       94.11      3.88 o 
   0  -3  11       16.95        6.93      3.76 o 
   1  -3  11        8.02       11.23      3.87 o 
   2  -3  11      198.74      173.63     11.63 o 
   3  -3  11      210.99      206.56     13.05 o 
   4  -3  11       53.63       52.07      8.96 o 
  -7  -2  11       84.29       75.04     10.42 o 
  -6  -2  11       47.69       33.68      8.96 o 
  -5  -2  11       12.77        5.54      8.21 o 
  -4  -2  11        0.45        5.88      7.25 o 
  -3  -2  11        0.60       10.96      7.92 o 
  -2  -2  11      419.01      417.47     10.18 o 
  -1  -2  11      420.55      405.19      7.23 o 
   0  -2  11       11.68       10.37      3.85 o 
   1  -2  11       15.52       13.46      3.76 o 
   2  -2  11        7.25        4.59      7.75 o 
   3  -2  11       13.17        8.00      7.38 o 
   4  -2  11       72.60       84.92      9.59 o 
  -7  -1  11       19.19       20.34      9.38 o 
  -6  -1  11      189.30      204.73     13.17 o 
  -5  -1  11      108.62      101.34      9.67 o 
  -4  -1  11       43.32       41.60      8.46 o 
  -3  -1  11        2.07        8.34      6.92 o 
  -2  -1  11        1.15        3.25      6.84 o 
  -1  -1  11       83.91       83.72      5.83 o 
   0  -1  11      282.18      275.87      7.14 o 
   1  -1  11      149.74      158.79      6.14 o 
   2  -1  11       23.68       27.81      7.21 o 
   3  -1  11        0.01       -2.04      7.84 o 
   4  -1  11       28.40       33.31      8.38 o 
   6  -1  11      124.80      118.18     11.76 o 
  -7   0  11        3.24        1.83      9.25 o 
  -6   0  11        0.45        2.63      8.55 o 
  -5   0  11      153.37      168.83     12.46 o 
  -4   0  11      320.48      355.63     15.34 o 
  -3   0  11      355.47      330.91     14.01 o 
  -2   0  11       14.46       12.51      7.17 o 
  -1   0  11        0.40       -0.14      3.76 o 
   0   0  11       16.64       20.22      4.03 o 
   1   0  11       24.78       24.52      4.86 o 
   2   0  11      543.30      520.45     19.93 o 
   3   0  11      111.38      115.19      8.11 o 
   4   0  11        1.78        6.47      6.80 o 
   5   0  11       36.66       27.26      8.84 o 
  -7   1  11       70.47       63.78      9.59 o 
  -6   1  11        5.68       -2.33      8.50 o 
  -5   1  11       12.40       19.30      7.75 o 
  -4   1  11       77.55       83.42      8.71 o 
  -3   1  11       85.59       90.96      8.80 o 
  -2   1  11      494.92      540.93     18.01 o 
  -1   1  11       44.17       57.78      7.05 o 
   0   1  11        9.87        5.06      5.88 o 
   1   1  11        4.04        8.87      4.77 o 
   2   1  11       28.25       27.72      7.88 o 
   3   1  11      150.00      162.41     12.42 o 
   4   1  11       62.45       72.22     11.28 o 
   5   1  11        0.49       -0.79      9.67 o 
  -7   2  11       93.72      107.89     10.55 o 
  -6   2  11      205.87      234.78     14.76 o 
  -5   2  11       34.81       40.31      9.13 o 
  -4   2  11       77.81       72.45      8.75 o 
  -3   2  11       15.80       19.30      7.67 o 
  -2   2  11      177.50      177.85      8.10 o 
  -1   2  11      565.31      595.25     23.34 o 
   0   2  11      200.70      205.01      8.17 o 
   1   2  11        6.79        3.31      4.84 o 
   2   2  11       21.05       17.88      8.55 o 
   3   2  11        9.31        5.25      8.96 o 
   4   2  11       81.70       84.79     10.30 o 
  -6   3  11      179.98      180.96     11.84 o 
  -5   3  11      338.36      345.46     16.30 o 
  -4   3  11       56.97       65.53      9.88 o 
  -3   3  11       36.31       26.51      8.13 o 
  -2   3  11       12.12        9.96      7.63 o 
  -1   3  11        1.15        3.11      5.19 o 
   0   3  11      179.42      189.10      9.17 o 
   1   3  11      331.00      307.06      9.53 o 
   2   3  11       49.08       49.52      9.34 o 
   3   3  11        2.94        1.79      9.30 o 
   4   3  11        0.70       -4.50      9.96 o 
  -6   4  11       38.29       34.18     10.09 o 
  -5   4  11       10.88       10.42      9.63 o 
  -4   4  11      116.90      117.97     11.13 o 
  -3   4  11      470.50      492.95     18.43 o 
   0   4  11       46.44       31.66      5.68 o 
   1   4  11       47.60       44.44      8.75 o 
   2   4  11       25.16       24.18      9.34 o 
   3   4  11      199.00      190.30     15.13 o 
  -5   5  11       18.41       23.85     10.13 o 
  -4   5  11        2.72        0.71      9.80 o 
   0   5  11       24.85       18.77      8.86 o 
   1   5  11        0.75       -2.88      5.12 o 
   2   5  11        9.93       10.80      9.55 o 
   3   5  11       57.92       54.90     11.26 o 
   0   6  11       61.11       62.84      6.47 o 
   1   6  11        5.74        9.34      9.17 o 
   0 -10  12       40.38       47.32      6.14 o 
   1 -10  12        2.61       -9.25      9.25 o 
  -2  -9  12       23.88       28.18      9.25 o 
  -1  -9  12       78.45       73.58      9.05 o 
   0  -9  12       35.42       31.67      5.89 o 
   1  -9  12       11.87        9.13      9.30 o 
   2  -9  12        1.74       -5.63      9.71 o 
   3  -9  12       41.78       21.05     10.76 o 
  -3  -8  12       93.43      103.51     10.71 o 
  -2  -8  12       20.74       31.31      9.05 o 
  -1  -8  12        5.73        2.75      8.13 o 
   0  -8  12       17.31       22.63      5.51 o 
   1  -8  12       20.97       24.00      5.03 o 
   2  -8  12       71.14       69.20     10.05 o 
   3  -8  12        4.84        7.25     10.30 o 
   4  -8  12        0.08       -5.88     10.71 o 
  -4  -7  12      211.35      243.29     14.97 o 
  -3  -7  12       38.96       40.35      9.21 o 
  -2  -7  12       29.99       32.02      8.59 o 
  -1  -7  12       13.58        8.17      7.67 o 
   0  -7  12       60.40       56.08      5.95 o 
   1  -7  12       25.67       23.69      4.93 o 
   2  -7  12        5.11        2.46      8.92 o 
   3  -7  12      130.08      136.90     11.80 o 
   4  -7  12        1.76        3.96     10.30 o 
  -5  -6  12       28.73       33.10     11.67 o 
  -4  -6  12        3.32        0.86     10.28 o 
  -3  -6  12        1.15        3.38      8.13 o 
  -2  -6  12      145.19      154.03     11.92 o 
  -1  -6  12       95.66      102.48      8.50 o 
   0  -6  12        2.95        1.87      4.49 o 
   1  -6  12        1.51        0.63      4.86 o 
   2  -6  12        0.13       -2.79      8.67 o 
   3  -6  12        4.25        7.25      9.17 o 
   4  -6  12       19.51       24.26      9.38 o 
  -5  -5  12       29.25       28.01     10.63 o 
  -4  -5  12       36.38       39.40      6.54 o 
  -3  -5  12        1.53        3.71      8.00 o 
  -2  -5  12       21.56       27.31      7.92 o 
  -1  -5  12      184.52      205.20      8.95 o 
   0  -5  12      158.50      156.08      6.43 o 
   1  -5  12        1.85        4.21      4.83 o 
   2  -5  12       37.76       31.60      8.67 o 
   3  -5  12       13.72       20.80      9.34 o 
   4  -5  12       24.60       23.93     10.38 o 
  -6  -4  12       40.36       47.57     10.67 o 
  -5  -4  12       69.16       83.87     11.26 o 
  -4  -4  12      143.22      147.90     22.20 o 
  -3  -4  12        9.08        6.18      5.70 o 
  -2  -4  12      128.36      124.10      9.09 o 
  -1  -4  12        0.24       -0.94      3.91 o 
   0  -4  12       12.54       11.83      4.23 o 
   1  -4  12      135.66      152.86      7.48 o 
   2  -4  12      198.53      221.57     13.84 o 
   3  -4  12        2.07       -3.79      8.13 o 
   4  -4  12       14.13       16.38      9.75 o 
  -6  -3  12        0.49       -9.67      9.67 o 
  -5  -3  12       37.33       39.39     10.05 o 
  -4  -3  12       51.78       69.12      9.50 o 
  -3  -3  12      159.86      184.66     18.38 o 
  -2  -3  12       35.81       29.06      7.21 o 
  -1  -3  12        5.97        1.72      3.81 o 
   0  -3  12        1.35        0.81      4.09 o 
   1  -3  12        3.59        0.23      4.71 o 
   2  -3  12        1.40        5.25      8.25 o 
   3  -3  12       43.30       53.65      9.92 o 
   4  -3  12       73.66       67.95      9.67 o 
  -6  -2  12      101.68       98.01     10.88 o 
  -5  -2  12        1.54       -6.59      9.21 o 
  -4  -2  12        1.53        1.75      8.92 o 
  -3  -2  12        0.24        3.71      8.75 o 
  -2  -2  12      112.06      124.39      8.80 o 
  -1  -2  12      362.11      378.74     11.78 o 
   0  -2  12       46.88       42.11      5.09 o 
   1  -2  12       11.58        3.92      4.91 o 
   2  -2  12       49.84       42.65      8.67 o 
   3  -2  12       28.40        9.25      8.80 o 
   4  -2  12       31.96       33.72      9.25 o 
  -6  -1  12       99.91      107.30     11.13 o 
  -5  -1  12      111.23      122.94     10.30 o 
  -4  -1  12        0.75       -7.88      7.88 o 
  -3  -1  12        1.94        0.96      8.67 o 
  -2  -1  12       58.49       28.01      7.34 o 
  -1  -1  12       68.75       70.79      5.28 o 
   0  -1  12       69.73       78.56      4.90 o 
   1  -1  12       73.64       65.89      5.42 o 
   2  -1  12        6.04       -7.75      8.71 o 
   3  -1  12       17.26       14.47      9.09 o 
   4  -1  12        4.08       -9.38      9.38 o 
  -6   0  12        1.25       21.43      9.80 o 
  -5   0  12        6.62       -4.50      8.25 o 
  -4   0  12       81.73       92.00      9.67 o 
  -3   0  12      177.29      214.19     14.30 o 
  -1   0  12       25.45       25.35      4.91 o 
   0   0  12        9.73        6.61      5.15 o 
   1   0  12       14.73       20.67      5.88 o 
   2   0  12        8.24        7.84      7.80 o 
   3   0  12       91.09       88.92     10.42 o 
   4   0  12       80.34       74.75     10.92 o 
  -6   1  12        6.40       11.05      9.55 o 
  -5   1  12       11.91        9.71      9.38 o 
  -4   1  12      139.16      162.95     11.09 o 
  -3   1  12        3.92        8.42      9.05 o 
  -1   1  12       52.69       53.23      5.17 o 
   0   1  12       37.61       32.95      5.54 o 
   1   1  12       19.42       15.69     11.73 o 
   2   1  12        5.10        6.42      8.50 o 
   3   1  12       44.75       49.07     10.26 o 
   4   1  12        8.62        8.05     10.42 o 
  -6   2  12       63.10       71.12     10.76 o 
  -5   2  12        2.08        8.30      9.88 o 
  -4   2  12      195.31      197.43     14.67 o 
   0   2  12        7.69        3.95      5.61 o 
   1   2  12       16.48       13.08      5.30 o 
   2   2  12       11.47        1.33      8.96 o 
   3   2  12       94.13       82.79     11.13 o 
   4   2  12       66.56       67.49     11.76 o 
  -5   3  12       87.79      111.55     11.80 o 
  -4   3  12       15.38        9.30      9.92 o 
   0   3  12       78.13       85.65      6.50 o 
   1   3  12       26.46       27.80      5.40 o 
   2   3  12        5.13        0.83      9.30 o 
   3   3  12        3.13       -7.92     10.17 o 
   0   4  12      120.67      111.32      7.00 o 
   1   4  12        3.01       -1.13      8.92 o 
   2   4  12       16.79       12.67      9.96 o 
   0   5  12       36.19       36.75     15.84 o 
   1   5  12       23.72       23.68      9.75 o 
  -2  -8  13        7.55        8.42      9.38 o 
  -1  -8  13        0.03        6.38      8.46 o 
   0  -8  13       16.01       17.12      5.73 o 
   1  -8  13        0.26       -1.42      9.50 o 
   2  -8  13        9.72       15.13     10.13 o 
  -3  -7  13       38.87       41.73     10.09 o 
  -2  -7  13        1.57        6.04      9.09 o 
  -1  -7  13       14.84        9.13      8.38 o 
   0  -7  13        2.36       -0.72      5.67 o 
   1  -7  13        3.38        2.88      8.88 o 
   2  -7  13       12.59        2.58      9.42 o 
   3  -7  13       18.39        7.80     10.46 o 
  -4  -6  13        4.17        3.79      9.38 o 
  -3  -6  13        4.59        7.21      9.17 o 
  -2  -6  13       10.11       11.96      8.84 o 
  -1  -6  13       43.24       34.77      8.84 o 
   0  -6  13        0.17       -4.72      5.42 o 
   1  -6  13        1.46       -1.12      4.88 o 
   2  -6  13        1.23        4.25      9.63 o 
   3  -6  13        3.32       -9.00      9.50 o 
  -4  -5  13        1.79       -8.88      8.88 o 
  -3  -5  13       22.86       16.05      8.75 o 
  -2  -5  13       45.28       39.19      8.84 o 
  -1  -5  13        1.39        8.25      8.00 o 
   0  -5  13        9.88       16.43      7.17 o 
   1  -5  13        4.27        2.95      4.88 o 
   2  -5  13       41.11       36.27      9.88 o 
   3  -5  13       20.61       25.80     10.17 o 
   4  -5  13       12.72        1.54     10.51 o 
  -5  -4  13        2.86        2.67     11.01 o 
  -4  -4  13        1.75       -3.33      8.84 o 
  -3  -4  13       37.54       38.94      8.55 o 
  -2  -4  13       22.75       21.18      8.25 o 
  -1  -4  13        1.50       -2.79      7.59 o 
   0  -4  13        6.64        5.02      5.39 o 
   1  -4  13        4.75        4.33      5.05 o 
   2  -4  13       23.84       24.93      9.46 o 
   3  -4  13        0.31       -1.04      9.63 o 
   4  -4  13        3.89       -1.08     11.05 o 
  -5  -3  13       15.11       -0.04     10.63 o 
  -4  -3  13        1.63       -3.50      8.63 o 
  -3  -3  13       15.60       24.55      8.80 o 
  -2  -3  13       19.34       21.72      8.34 o 
  -1  -3  13       70.24       54.65      8.59 o 
   0  -3  13       42.29       35.13      7.15 o 
   1  -3  13       13.03       12.51      5.06 o 
   2  -3  13        1.76        9.25      9.30 o 
   3  -3  13        3.40        7.59      9.63 o 
   4  -3  13        3.88       -7.50     10.51 o 
  -5  -2  13        6.22       14.42      9.34 o 
  -4  -2  13       51.92       53.53      9.96 o 
  -3  -2  13       42.30       28.97      8.75 o 
  -2  -2  13        4.08        0.21      7.96 o 
  -1  -2  13        4.68       -1.58      7.46 o 
   0  -2  13       20.03       12.45      5.47 o 
   1  -2  13       10.46        6.45      5.63 o 
   2  -2  13       49.53       45.48      9.55 o 
   3  -2  13       35.19       44.98     10.84 o 
   4  -2  13        1.67       10.34      9.71 o 
  -5  -1  13        5.00       14.26     10.30 o 
  -2  -1  13      206.74      185.55     12.71 o 
  -1  -1  13        4.67       -6.29      7.50 o 
   0  -1  13       61.61       56.26      6.16 o 
   1  -1  13        6.92        6.25      5.26 o 
   2  -1  13       33.13       32.27      9.30 o 
   3  -1  13      110.26       84.67     11.17 o 
  -5   0  13        8.69       31.18     10.76 o 
  -2   0  13       28.12       16.84      8.59 o 
  -1   0  13      114.26       93.17      9.25 o 
   0   0  13       34.25       29.37      5.70 o 
   1   0  13        3.11       -5.16      5.16 o 
   2   0  13        3.53       -0.79      9.71 o 
   3   0  13       16.06        1.50      9.75 o 
  -5   1  13      201.36      213.52     15.88 o 
  -1   1  13       31.73       26.30      8.38 o 
   0   1  13       75.00       76.13      6.57 o 
   1   1  13       38.08       31.79      5.47 o 
   2   1  13        8.02       11.17     10.26 o 
   3   1  13        2.16       -5.88     10.63 o 
  -1   2  13       12.03       -3.13      8.17 o 
   0   2  13        2.46       -1.75      5.81 o 
   1   2  13       40.79       30.56      9.63 o 
   2   2  13       11.07        4.84      9.67 o 
  -1   3  13       96.04       80.75     10.00 o 
   0   3  13       20.24       14.83      6.15 o 
   1   3  13        0.35       -5.67      9.21 o 
  -1  -6  14        0.25       -1.96      8.80 o 
   0  -6  14       54.99       58.06      6.52 o 
   1  -6  14        2.16        1.29      9.67 o 
  -2  -5  14       10.61       15.09      9.13 o 
  -1  -5  14       12.38       10.05      8.71 o 
   0  -5  14        1.03       -5.70      5.70 o 
   1  -5  14        2.12       -4.46      9.09 o 
   2  -5  14       41.81       36.77     10.84 o 
  -3  -4  14        5.70        7.00      9.46 o 
  -2  -4  14      148.97      160.25     11.34 o 
  -1  -4  14       48.15       51.57      9.30 o 
   0  -4  14       12.68        8.60      6.69 o 
   1  -4  14       22.31       22.18      9.67 o 
   2  -4  14        0.30       -1.38      9.96 o 
  -3  -3  14       12.47       23.39      9.50 o 
  -2  -3  14       11.85        1.96      8.84 o 
  -1  -3  14       24.58       26.80      8.71 o 
   0  -3  14       44.54       38.64      6.07 o 
   1  -3  14        0.46        1.38      9.55 o 
   2  -3  14        0.12       -3.92      9.55 o 
  -3  -2  14        8.13        4.63      9.38 o 
  -2  -2  14        2.03       -6.17      8.71 o 
  -1  -2  14        0.38       -2.46      8.30 o 
   0  -2  14       19.61        8.93      5.77 o 
   1  -2  14       32.28       40.39     10.00 o 
   2  -2  14       15.48       11.55     10.26 o 
  -3  -1  14       12.63        7.00      9.25 o 
  -2  -1  14       33.30       32.97      9.13 o 
  -1  -1  14        1.88        7.92      8.63 o 
   0  -1  14        1.61        0.07      5.94 o 
   1  -1  14        2.30        3.17      9.59 o 
   2  -1  14        3.09        6.80     10.38 o 
  -3   0  14       18.81       21.14      9.67 o 
  -2   0  14       28.02       38.52      9.75 o 
  -1   0  14       80.11       84.46      9.96 o 
   0   0  14        2.74        2.24      6.08 o 
   1   0  14        8.32        2.25      9.71 o 
  -2   1  14        9.00       16.47      9.30 o 
  -1   1  14        2.78        9.17      9.09 o 
   0   1  14       84.87       79.38      6.74 o 
                                                 
